# Supplementary material for: The Legacy of Infectious Disease Exposure on the Genomic Diversity of Indigenous Southern Mexicans
Source: Genome Biol Evol. 2023 Feb 2;15(3):evad015. doi: 10.1093/gbe/evad015 (PMC10016042; doi:10.1093/gbe/evad015)
Supplement: evad015_Supplementary_Data [file evad015_supplementary_data.xlsx]

## Sheet: Supplemental_Admixture
Supplemental Table 1. Table of Admixture Estimates for pre and post imputation
		ADMIXTURE				POST-IMPUTATION ADMIXTURE
Sample_ID	Population	Indigenous American	European American	East Asian	Yoruba	Indigenous American	European American	East Asian	Yoruba
MX004	Mexico	0.925368	0.036215	0.038407	1e-05	0.99997	1e-05	1e-05	1e-05
MX019	Mexico	0.99997	1e-05	1e-05	1e-05	0.99997	1e-05	1e-05	1e-05
MX024	Mexico	0.999969	1e-05	1.1e-05	1e-05	0.98437	1e-05	0.01561	1e-05
MX034	Mexico	0.99997	1e-05	1e-05	1e-05	0.99997	1e-05	1e-05	1e-05
MX035	Mexico	0.945453	0.039193	0.015344	1e-05	0.99997	1e-05	1e-05	1e-05
MX037	Mexico	0.999961	1e-05	1.9e-05	1e-05	0.99997	1e-05	1e-05	1e-05
MX040	Mexico	0.975172	1e-05	0.024808	1e-05	0.99997	1e-05	1e-05	1e-05
MX042	Mexico	0.99997	1e-05	1e-05	1e-05	0.99997	1e-05	1e-05	1e-05
MX043	Mexico	0.999966	1e-05	1.4e-05	1e-05	0.99997	1e-05	1e-05	1e-05
MX045	Mexico	0.933245	0.00772	0.059025	1e-05	0.99997	1e-05	1e-05	1e-05
MX050	Mexico	0.999969	1e-05	1.1e-05	1e-05	0.99997	1e-05	1e-05	1e-05
MX056	Mexico	0.999969	1e-05	1.1e-05	1e-05	0.99997	1e-05	1e-05	1e-05
MX059	Mexico	0.887375	0.061947	0.0262	0.024479	0.99997	1e-05	1e-05	1e-05
MX062	Mexico	0.99997	1e-05	1e-05	1e-05	0.99997	1e-05	1e-05	1e-05
MYN001	Mexico	0.746927	0.253053	1e-05	1e-05	0.999963	1e-05	1.7e-05	1e-05
MYN002	Mexico	0.908469	0.091511	1e-05	1e-05	0.99997	1e-05	1e-05	1e-05
MYN003	Mexico	0.883483	0.116497	1e-05	1e-05	0.99997	1e-05	1e-05	1e-05
MYN004	Mexico	0.99997	1e-05	1e-05	1e-05	0.99997	1e-05	1e-05	1e-05
MYN006	Mexico	0.86924	0.107675	0.023075	1e-05	0.99997	1e-05	1e-05	1e-05
MYN007	Mexico	0.767138	0.232842	1e-05	1e-05	NA	NA	NA	NA
MYN008	Mexico	0.99997	1e-05	1e-05	1e-05	0.99997	1e-05	1e-05	1e-05
MYN009	Mexico	0.937463	0.026956	0.035571	1e-05	0.997556	1e-05	0.002424	1e-05
MYN010	Mexico	0.99997	1e-05	1e-05	1e-05	NA	NA	NA	NA
MYN011	Mexico	0.99997	1e-05	1e-05	1e-05	0.995612	1e-05	0.004368	1e-05
MYN012	Mexico	0.999963	1.4e-05	1.2e-05	1e-05	NA	NA	NA	NA
MYN013	Mexico	0.883453	0.116527	1e-05	1e-05	0.99997	1e-05	1e-05	1e-05
MYN014	Mexico	0.999969	1e-05	1.1e-05	1e-05	0.99997	1e-05	1e-05	1e-05
MYN015	Mexico	0.99997	1e-05	1e-05	1e-05	0.99997	1e-05	1e-05	1e-05
MYN018	Mexico	0.99997	1e-05	1e-05	1e-05	0.983944	1e-05	0.016036	1e-05
MYN019	Mexico	0.99997	1e-05	1e-05	1e-05	NA	NA	NA	NA
MYN020	Mexico	0.99997	1e-05	1e-05	1e-05	0.99997	1e-05	1e-05	1e-05
MYN021	Mexico	0.99997	1e-05	1e-05	1e-05	0.99997	1e-05	1e-05	1e-05
MYN022	Mexico	0.999961	1e-05	1.9e-05	1e-05	0.996098	1e-05	0.003882	1e-05
MYN023	Mexico	0.99997	1e-05	1e-05	1e-05	0.99997	1e-05	1e-05	1e-05
MYN024	Mexico	0.99997	1e-05	1e-05	1e-05	0.992689	1e-05	0.007291	1e-05
MYN025	Mexico	0.99997	1e-05	1e-05	1e-05	NA	NA	NA	NA
MYN027	Mexico	0.943555	0.056425	1e-05	1e-05	NA	NA	NA	NA
MYN028	Mexico	0.893705	0.07544	0.00496	0.025894	0.99997	1e-05	1e-05	1e-05
MYN030	Mexico	0.930779	0.04068	0.028531	1e-05	0.99997	1e-05	1e-05	1e-05
*NA means the sample was removed from downstream analysis due to kinship

## Sheet: Supplemental_imputation
ID	CHR_1	CHR_2	CHR_3	CHR_4	CHR_5	CHR_6	CHR_7	CHR_8	CHR_9	CHR_10	CHR_11	CHR_12	CHR_13	CHR_14	CHR_15	CHR_16	CHR_17	CHR_18	CHR_19	CHR_20	CHR_21	CHR_22
MX004	S	R	R	S	R	S	R	R	R	S	R	R	R	S	R	S	S	R	R	R	S	S
MX019	R	R	R	R	R	R	R	R	R	R	R	R	R	R	R	R	R	R	R	R	R	R
MX024	R	R	R	R	R	R	R	R	R	S	R	R	R	R	S	R	R	R	R	R	R	R
MX034	R	R	R	R	R	R	R	R	R	R	R	R	R	R	R	R	R	R	R	R	R	R
MX035	R	S	S	S	R	S	S	R	R	S	S	S	R	R	R	R	S	R	S	S	R	S
MX037	R	R	R	R	R	R	R	R	R	R	R	R	R	R	R	R	R	R	R	R	R	R
MX040	R	R	R	R	S	R	S	S	R	R	R	R	R	R	R	S	R	R	R	R	R	R
MX042	R	R	R	R	R	R	R	R	R	R	R	R	R	R	R	R	R	R	R	R	R	R
MX043	R	R	R	R	R	R	R	R	R	R	R	R	R	R	R	R	R	R	R	R	R	R
MX045	R	R	S	R	R	S	R	R	R	R	R	S	S	R	S	R	R	S	S	S	R	R
MX050	R	R	R	S	R	R	R	R	R	R	R	R	R	R	R	R	R	R	R	R	R	R
MX056	R	R	R	R	R	R	R	R	R	R	R	R	R	R	R	R	R	R	R	R	R	R
MX059	S	S	S	S	R	S	S	R	R	S	S	S	S	R	S	S	S	R	S	S	R	S
MX062	R	R	R	R	R	R	R	R	R	R	R	S	R	R	R	R	R	R	R	R	R	R
MYN001	S	S	S	S	S	S	S	S	S	S	S	S	S	S	S	S	S	S	S	S	S	S
MYN002	R	R	S	S	R	S	S	S	S	S	S	S	R	S	S	S	S	S	S	S	S	R
MYN003	S	S	S	S	S	S	S	S	S	R	R	S	S	S	R	S	S	S	R	S	R	S
MYN004	R	R	R	R	R	R	R	S	S	R	R	R	R	S	S	R	S	S	S	R	R	R
MYN006	S	S	S	S	S	S	S	S	S	S	R	S	S	S	R	S	S	R	R	R	S	S
MYN008	S	S	R	R	R	R	R	R	S	R	R	S	R	S	R	S	R	R	R	S	S	R
MYN009	S	R	S	S	S	S	S	R	R	R	S	R	R	R	R	R	R	R	R	R	R	S
MYN011	R	R	R	R	R	R	R	S	R	R	R	R	R	S	S	R	R	S	S	S	R	S
MYN013	S	S	R	S	S	R	S	S	S	S	S	S	S	R	S	S	R	S	R	S	R	R
MYN014	R	S	R	R	R	R	R	R	R	R	R	R	R	S	R	R	R	R	R	R	R	S
MYN015	R	S	R	S	R	S	R	S	S	R	S	R	R	R	S	R	S	R	R	S	S	R
MYN018	R	R	S	R	S	S	R	R	S	S	S	S	R	S	R	S	R	S	S	S	R	R
MYN020	R	S	S	S	S	S	R	R	S	S	S	R	S	S	S	S	R	S	S	R	S	S
MYN021	R	R	R	R	R	S	S	R	R	R	R	R	R	R	R	R	S	S	R	R	R	R
MYN022	R	S	S	R	R	R	R	R	R	R	R	S	R	S	R	R	R	R	S	S	R	S
MYN023	R	R	R	S	R	R	R	R	S	R	R	R	R	R	R	S	S	R	S	R	R	R
MYN024	R	S	R	R	S	S	R	S	R	R	R	R	R	R	S	R	R	R	R	R	R	S
MYN028	S	S	S	R	S	R	S	S	R	S	R	S	S	S	S	S	S	S	S	S	S	R
MYN030	S	S	R	S	S	R	R	R	R	R	S	R	R	R	S	S	S	R	S	S	R	R
R = Participant used as a reference for this chromosome. This means that ADMIXTURE estimates for that individual and chromosome were 1.00
S = Participant used as a target for this chromosome. This means that ADMIXTURE estimates for that individual and chromosome were below 1.00

## Sheet: Supplemental_ASIBDne
		Mesoamerican component
GEN	YEARS_AGO	NE	LWR-95%CI	UPR-95%CI
0	0	10300	4820	34900
1	25	9450	5020	28000
2	50	8660	5090	22100
3	75	7880	5100	17100
4	100	7120	5100	13400
5	125	6380	4890	10700
6	150	5680	4420	8320
7	175	5000	3750	6270
8	200	4800	3270	6130
9	225	4850	3110	6470
10	250	5110	3230	7020
11	275	5550	3640	7730
12	300	6220	4320	9420
13	325	7200	5600	10800
14	350	8650	6810	14500
15	375	10900	8360	29100
16	400	13600	10200	58900
17	425	16800	12100	96600
18	450	20500	13700	130000
19	475	24500	15600	156000
20	500	28800	17600	176000
21	525	33100	19500	193000
22	550	37400	21100	208000
23	575	41500	21500	223000
24	600	45700	23100	228000
25	625	50000	24900	226000
26	650	54300	26800	219000
27	675	58600	28900	210000
28	700	62700	31000	200000
29	725	66800	32400	197000
30	750	70600	33400	209000
31	775	74200	35300	221000
32	800	77600	37700	230000
33	825	80600	40300	236000
34	850	83400	42900	239000
35	875	85800	44200	240000
36	900	87900	42500	239000
37	925	89800	41100	231000
38	950	91300	39900	224000
39	975	92500	38900	223000
40	1000	93400	38000	219000
41	1025	93900	37200	215000
42	1050	94100	36700	210000
43	1075	93900	36300	204000
44	1100	93500	36200	198000
45	1125	92800	36500	190000
46	1150	92000	36900	182000
47	1175	90900	37200	177000
48	1200	89600	37500	173000
49	1225	88100	37700	168000
50	1250	86400	37400	163000

## Sheet: Supplemental_XPEHH_GO
LSBL and XPEHH 1% genes nominally in overrepresented pathways.
GO Category	Count	Genes	Fold Enrichment	PValue	Bonferroni	Benjamini	FDR
chromosome condensation	3	PRM2, PRM1, PRM3	50.376	0.00150144	0.609023	0.9384	0.9384
G1/S transition of mitotic cell cycle	4	ORC5, MCM3, ACVR1B, HINFP	6.5851	0.0224215	0.999999	1	1
release of sequestered calcium ion into cytosol	3	P2RX7, HTR1E, ITPR2	12.2868	0.0243046	1	1	1
positive regulation of transcription from RNA polymerase II promoter	12	RXRB, ACVRL1, NR4A1, TFDP1, MYO6, TCF12, HAND1, RARB, CAMTA1, IL17F, CGA, ACVR1B	2.05407	0.0295104	1	1	1
positive regulation of interferon-gamma production	3	HLA-DPB1, IL18R1, HLA-DPA1	10.9513	0.0301016	1	1	1
positive regulation of pathway-restricted SMAD protein phosphorylation	3	ACVRL1, SDCBP, ACVR1B	10.495	0.0325592	1	1	1
DNA packaging	2	PRM2, PRM1	55.9733	0.0348618	1	1	1
sensory perception of pain	3	P2RX7, P2RX4, OPRM1	9.68769	0.0377006	1	1	1
immune response	7	ENDOU, CHIA, IL18RAP, TCF12, HLA-DPB1, IL18R1, HLA-DPA1	2.79202	0.0382704	1	1	1
signal transduction	13	ACVRL1, CSNK1A1, WWP1, ITPR2, ACVR1B, NR4A1, P2RX4, RARB, CGA, GRASP, IL18R1, RAPGEF3, NSMAF	1.88024	0.0401642	1	1	1
positive regulation of prostaglandin secretion	2	P2RX7, P2RX4	47.9771	0.040554	1	1	1
steroid hormone mediated signaling pathway	3	RXRB, NR4A1, RARB	8.83789	0.0445302	1	1	1
purinergic nucleotide receptor signaling pathway	2	P2RX7, P2RX4	41.98	0.0462129	1	1	1
cell morphogenesis	3	P2RX7, CSNK1A1, MAEL	8.12516	0.0517785	1	1	1
response to fluid shear stress	2	P2RX7, P2RX4	37.3156	0.0518388	1	1	1
positive regulation of calcium ion transport into cytosol	2	P2RX7, P2RX4	27.9867	0.0685201	1	1	1
Golgi organization	3	ATP8B4, UBXN2B, CSNK1A1	6.80757	0.0707083	1	1	1
activin receptor signaling pathway	2	ACVRL1, ACVR1B	20.99	0.0903107	1	1	1
transmembrane receptor protein serine/threonine kinase signaling pathway	2	ACVRL1, ACVR1B	19.7553	0.0956791	1	1	1
antigen processing and presentation of peptide or polysaccharide antigen via MHC class II	2	HLA-DPB1, HLA-DPA1	19.7553	0.0956791	1	1	1
in utero embryonic development	4	ACVRL1, HSD17B2, ACVR1B, HINFP	3.59187	0.0985242	1	1	1

## Sheet: Supplemental_iHS_GO
LSBL and iHS 1% genes nominally in overrepresented pathways.
Term	Count	Genes	Fold Enrichment	PValue	Bonferroni	Benjamini	FDR
amino acid transmembrane transport	3	SLC7A9, SLC7A10, SLC38A4	34.7421	0.00323015	0.736309	1	1
amino acid transport	3	SLC7A9, SLC7A10, SLC38A4	24.8158	0.0062688	0.925046	1	1
cellular response to hyperoxia	2	PPARG, ATG7	82.7192	0.0235249	0.999945	1	1
interferon-gamma-mediated signaling pathway	3	CIITA, HLA-DPB1, HLA-DPA1	12.2331	0.0242223	0.999959	1	1
negative regulation of collagen biosynthetic process	2	CIITA, PPARG	72.3793	0.0268409	0.999986	1	1
neutral amino acid transport	2	SLC7A9, SLC7A10	44.5411	0.0432556	1	1	1
positive regulation of dendritic spine morphogenesis	2	TIAM1, CAPRIN2	38.6023	0.0497451	1	1	1
positive regulation of dendrite morphogenesis	2	ANKRD27, CAPRIN2	34.0609	0.0561913	1	1	1
regulation of insulin secretion involved in cellular response to glucose stimulus	2	TIAM1, ADCY5	34.0609	0.0561913	1	1	1
antigen processing and presentation of peptide or polysaccharide antigen via MHC class II	2	HLA-DPB1, HLA-DPA1	34.0609	0.0561913	1	1	1
positive regulation of T cell activation	2	HLA-DPB1, HLA-DPA1	32.1686	0.0593983	1	1	1
face development	2	CHD7, RAF1	32.1686	0.0593983	1	1	1
negative regulation of cell growth	3	CDKN1A, CAPRIN2, PPARG	7.17811	0.0635926	1	1	1
male meiosis	2	TDRD12, TEX15	26.3197	0.0721195	1	1	1
autophagy	3	USP10, CLEC16A, ATG7	6.53046	0.074957	1	1	1
regulation of ERK1 and ERK2 cascade	2	PKHD1, TIAM1	23.1614	0.0815494	1	1	1

## Sheet: Suplemental_CombinedGO
LSBL and XPEHH and iHS 1% genes nominally in overrepresented pathways.
Term	Count	Genes	Fold Enrichment	PValue	Bonferroni	Benjamini	FDR
chromosome condensation	3	PRM2, PRM1, PRM3	34.5041	0.0031844	0.94112	1	1
positive regulation of transcription from RNA polymerase II promoter	18	ACVRL1, WWOX, CIITA, CHD7, TCF12, ACVR1B, RXRB, NR4A1, TFDP1, MYO6, HAND1, CAPRIN2, RARB, CAMTA1, IL17F, PPARG, RAF1, CGA	2.11034	0.00474949	0.985413	1	1
signal transduction	19	ACVRL1, CSNK1A1, NRXN3, WWP1, ITPR2, ARHGAP15, ACVR1B, NR4A1, IPO8, P2RX4, RARB, PPARG, RHPN2, RAF1, CGA, GRASP, IL18R1, RAPGEF3, NSMAF	1.88222	0.011229	0.999956	1	1
G1/S transition of mitotic cell cycle	5	ORC5, CDKN1A, MCM3, ACVR1B, HINFP	5.63793	0.0118024	0.999974	1	1
steroid hormone mediated signaling pathway	4	RXRB, NR4A1, RARB, PPARG	8.07114	0.0131347	0.999992	1	1
male meiosis	3	MAEL, TDRD12, TEX15	15.6837	0.0152765	0.999999	1	1
amino acid transmembrane transport	3	SLC7A9, SLC7A10, SLC38A4	13.8016	0.0195083	1	1	1
negative regulation of cell growth	5	ACVRL1, CDKN1A, CAPRIN2, PPARG, ACVR1B	4.75263	0.0208317	1	1	1
homeostasis of number of cells within a tissue	3	P2RX7, ILDR2, TEX15	11.898	0.0258165	1	1	1
skeletal system morphogenesis	3	P2RX7, WWOX, COL11A2	10.7825	0.0310153	1	1	1
response to cocaine	3	TIAM1, TACR3, OPRM1	10.7825	0.0310153	1	1	1
protein ubiquitination	8	SOCS1, KLHL36, PELI3, MKRN2, WWP1, CBL, FBXO21, ATG7	2.56298	0.0363913	1	1	1
amino acid transport	3	SLC7A9, SLC7A10, SLC38A4	9.85832	0.036589	1	1	1
fertilization	3	MAEL, TDRD12, TEX15	8.62603	0.046651	1	1	1
release of sequestered calcium ion into cytosol	3	P2RX7, HTR1E, ITPR2	8.41564	0.0487721	1	1	1
DNA packaging	2	PRM2, PRM1	38.3379	0.0507121	1	1	1
extrinsic apoptotic signaling pathway	3	P2RX7, WWOX, ACVR1B	8.21526	0.0509278	1	1	1
membrane fusion	3	BLOC1S6, UBXN2B, ATG7	7.84184	0.0553394	1	1	1
cellular response to hyperoxia	2	PPARG, ATG7	32.8611	0.0589122	1	1	1
positive regulation of prostaglandin secretion	2	P2RX7, P2RX4	32.8611	0.0589122	1	1	1
positive regulation of interferon-gamma production	3	HLA-DPB1, IL18R1, HLA-DPA1	7.50089	0.0598802	1	1	1
positive regulation of pathway-restricted SMAD protein phosphorylation	3	ACVRL1, SDCBP, ACVR1B	7.18836	0.0645444	1	1	1
negative regulation of collagen biosynthetic process	2	CIITA, PPARG	28.7534	0.0670419	1	1	1
purinergic nucleotide receptor signaling pathway	2	P2RX7, P2RX4	28.7534	0.0670419	1	1	1
immune response	8	ENDOU, CIITA, CHIA, IL18RAP, TCF12, HLA-DPB1, IL18R1, HLA-DPA1	2.18553	0.072826	1	1	1
sensory perception of pain	3	P2RX7, P2RX4, OPRM1	6.63541	0.074221	1	1	1
response to fluid shear stress	2	P2RX7, P2RX4	25.5586	0.0751019	1	1	1
in utero embryonic development	5	ACVRL1, CHD7, HSD17B2, ACVR1B, HINFP	3.07523	0.0789327	1	1	1
endosome to melanosome transport	2	BLOC1S6, ANKRD27	23.0027	0.0830928	1	1	1
cardiac septum morphogenesis	2	CHD7, HAND1	23.0027	0.0830928	1	1	1
inositol phosphate-mediated signaling	2	HRH1, ITPR2	20.9116	0.091015	1	1	1
positive regulation of calcium ion transport into cytosol	2	P2RX7, P2RX4	19.1689	0.0988693	1	1	1
adenylate cyclase-activating dopamine receptor signaling pathway	2	OPRM1, ADCY5	19.1689	0.0988693	1	1	1

## Sheet: Supplemental_Reactome_1
iHS/LSBL results
Pathway ID	Description	Parent(s)	p-Value	Genes Involved	Variation IDs
R-HSA-352230	Amino acid transport across the plasma membrane	Transport of small molecules	0.005494	SLC38A4,SLC7A9	rs11183610,rs11671809,rs12307218,rs12313427,rs12321267,rs12582305,rs17097246,rs180405,rs180420,rs180421,rs180424,rs180427,rs180431,rs180433,rs180437,rs180438,rs2075335,rs2250010,rs2287881,rs2430922,rs2465584,rs2465585,rs2715779,rs2897981,rs3815760,rs929816
R-HSA-5619113	Defective SLC3A1 causes cystinuria (CSNU)	Disease	0.006962	SLC7A9	rs11671809,rs2287881,rs3815760,rs929816
R-HSA-5660883	Defective SLC7A9 causes cystinuria (CSNU)	Disease	0.006962	SLC7A9	rs11671809,rs2287881,rs3815760,rs929816
R-HSA-8864260	Transcriptional regulation by the AP-2 (TFAP2) family of transcription factors	Gene expression (Transcription)	0.007686	WWOX,CDKN1A	rs10514444,rs10514445,rs10514446,rs1059234,rs1072247,rs1073923,rs1106694,rs11150104,rs11150106,rs11150107,rs1118734,rs1124595,rs1124596,rs1125814,rs1126341,rs11649397,rs11860271,rs11860793,rs11861180,rs11864502,rs11864756,rs11864768,rs12149540,rs12443658,rs12447303,rs12448376,rs12448854,rs12920972,rs12921046,rs12923682,rs12926134,rs12928190,rs12932650,rs12935055,rs13335801,rs13335885,rs1543296,rs…
R-HSA-69231	Cyclin D associated events in G1	Cell Cycle	0.010208	TFDP1,CDKN1A	rs1059234,rs11839469,rs11842514,rs11843987,rs12428926,rs12871443,rs12876129,rs1801270,rs2316121,rs2395655,rs3176343,rs4150697,rs4150715,rs4150722,rs4150724,rs4150729,rs4150731,rs4150733,rs4150747,rs4150756,rs4150792,rs4150817,rs4150819,rs6577057,rs733590,rs762623,rs9577594
R-HSA-69236	G1 Phase	Cell Cycle	0.010208	TFDP1,CDKN1A	rs1059234,rs11839469,rs11842514,rs11843987,rs12428926,rs12871443,rs12876129,rs1801270,rs2316121,rs2395655,rs3176343,rs4150697,rs4150715,rs4150722,rs4150724,rs4150729,rs4150731,rs4150733,rs4150747,rs4150756,rs4150792,rs4150817,rs4150819,rs6577057,rs733590,rs762623,rs9577594
R-HSA-6791312	TP53 Regulates Transcription of Cell Cycle Genes	Gene expression (Transcription)	0.012552	TFDP1,CDKN1A	rs1059234,rs11839469,rs11842514,rs11843987,rs12428926,rs12871443,rs12876129,rs1801270,rs2316121,rs2395655,rs3176343,rs4150697,rs4150715,rs4150722,rs4150724,rs4150729,rs4150731,rs4150733,rs4150747,rs4150756,rs4150792,rs4150817,rs4150819,rs6577057,rs733590,rs762623,rs9577594
R-HSA-390650	Histamine receptors	Signal Transduction	0.013877	HRH1	rs11915050,rs12488410,rs12489945,rs12493961,rs13061242,rs164100,rs17034062,rs17034071,rs17034099,rs1809049,rs184700,rs2035665,rs2171544,rs2343861,rs238615,rs346076,rs346087,rs347585,rs347587,rs347599,rs347607,rs433303,rs440646,rs443503,rs4684059,rs617156,rs6442233,rs6442234,rs6774099,rs6796787,rs6803158,rs7625756,rs7630582
R-HSA-69560	Transcriptional activation of p53 responsive genes	Cell Cycle	0.013877	CDKN1A	rs1059234,rs1801270,rs2395655,rs3176343,rs733590,rs762623
R-HSA-69895	Transcriptional activation of cell cycle inhibitor p21	Cell Cycle	0.013877	CDKN1A	rs1059234,rs1801270,rs2395655,rs3176343,rs733590,rs762623
R-HSA-111448	Activation of NOXA and translocation to mitochondria	Programmed Cell Death	0.017317	TFDP1	rs11839469,rs11842514,rs11843987,rs12428926,rs12871443,rs12876129,rs2316121,rs4150697,rs4150715,rs4150722,rs4150724,rs4150729,rs4150731,rs4150733,rs4150747,rs4150756,rs4150792,rs4150817,rs4150819,rs6577057,rs9577594
R-HSA-8866911	TFAP2 (AP-2) family regulates transcription of cell cycle factors	Gene expression (Transcription)	0.017317	CDKN1A	rs1059234,rs1801270,rs2395655,rs3176343,rs733590,rs762623
R-HSA-9022707	MECP2 regulates transcription factors	Gene expression (Transcription)	0.017317	PPARG	rs10510418,rs10510419,rs10510420,rs10865710,rs11128597,rs11128598,rs11709077,rs11710969,rs11715073,rs1175543,rs1175544,rs1177809,rs12485478,rs12490265,rs12493718,rs12495364,rs12629751,rs13061415,rs13099828,rs1373641,rs17036188,rs17036321,rs17036326,rs17036700,rs17793693,rs1801282,rs1899951,rs2921188,rs2938397,rs2972162,rs4135268,rs4135278,rs4135280,rs4135283,rs4135295,rs4135304,rs4135336,rs413535…
R-HSA-9616222	Transcriptional regulation of granulopoiesis	Developmental Biology	0.017869	TFDP1,CDKN1A	rs1059234,rs11839469,rs11842514,rs11843987,rs12428926,rs12871443,rs12876129,rs1801270,rs2316121,rs2395655,rs3176343,rs4150697,rs4150715,rs4150722,rs4150724,rs4150729,rs4150731,rs4150733,rs4150747,rs4150756,rs4150792,rs4150817,rs4150819,rs6577057,rs733590,rs762623,rs9577594
R-HSA-8943724	Regulation of PTEN gene transcription	Signal Transduction	0.019029	GATAD2B,PPARG	rs10494303,rs10510418,rs10510419,rs10510420,rs10865710,rs11128597,rs11128598,rs11264465,rs11581644,rs11585416,rs11709077,rs11710969,rs11715073,rs1175543,rs1175544,rs1177809,rs11807461,rs12032914,rs12129468,rs12142130,rs12485478,rs12490265,rs12493718,rs12495364,rs12629751,rs13061415,rs13099828,rs13374471,rs1373641,rs16835630,rs17036188,rs17036321,rs17036326,rs17036700,rs17793693,rs1801282,rs189995…
R-HSA-9006925	Intracellular signaling by second messengers	Signal Transduction	0.020524	ADCY5,GATAD2B,PPARG,CDKN1A	rs10494303,rs10510418,rs10510419,rs10510420,rs1059234,rs10865710,rs10934643,rs11128597,rs11128598,rs11264465,rs11581644,rs11585416,rs11708067,rs11709077,rs11710969,rs11715073,rs11717195,rs1175543,rs1175544,rs1177809,rs11807461,rs12032914,rs12129468,rs12142130,rs12485478,rs12490265,rs12493718,rs12495364,rs12629751,rs12634663,rs13061415,rs13099828,rs13317079,rs13322080,rs13374471,rs1373641,rs145611…
R-HSA-193144	Estrogen biosynthesis	Metabolism	0.020745	HSD17B2	rs10514523,rs1364285,rs1364287,rs1424151,rs16956373,rs16956406,rs2042429,rs2955157,rs2955159,rs2955162,rs2966244,rs2966245,rs3111351,rs4398102,rs4889456,rs6564962,rs723012,rs8191163,rs8191243,rs8191245,rs9889094
R-HSA-5674499	Negative feedback regulation of MAPK pathway	Signal Transduction;Immune System	0.020745	RAF1	rs1051208,rs1532533,rs1532534,rs17037056,rs17037057,rs2442807,rs2442809,rs2442812,rs3729931,rs3730275,rs4684864,rs4684865,rs4684870,rs5746162,rs6766666,rs9809501
R-HSA-9032845	Activated NTRK2 signals through CDK5	Signal Transduction	0.020745	TIAM1	rs2070410,rs2833284,rs724561
R-HSA-6802952	Signaling by BRAF and RAF fusions	Disease	0.021441	RAF1,ATG7	rs1051208,rs11128547,rs11711175,rs1375204,rs1532533,rs1532534,rs17034318,rs17037056,rs17037057,rs2442807,rs2442809,rs2442812,rs2594966,rs2594972,rs2594980,rs2594995,rs346078,rs346081,rs3729931,rs3730275,rs4684065,rs4684864,rs4684865,rs4684870,rs5746162,rs6766666,rs7625184,rs7635473,rs921226,rs9809501
R-HSA-8941855	RUNX3 regulates CDKN1A transcription	Gene expression (Transcription)	0.024162	CDKN1A	rs1059234,rs1801270,rs2395655,rs3176343,rs733590,rs762623
R-HSA-6802957	Oncogenic MAPK signaling	Disease	0.02595	RAF1,ATG7	rs1051208,rs11128547,rs11711175,rs1375204,rs1532533,rs1532534,rs17034318,rs17037056,rs17037057,rs2442807,rs2442809,rs2442812,rs2594966,rs2594972,rs2594980,rs2594995,rs346078,rs346081,rs3729931,rs3730275,rs4684065,rs4684864,rs4684865,rs4684870,rs5746162,rs6766666,rs7625184,rs7635473,rs921226,rs9809501
R-HSA-164944	Nef and signal transduction	Disease	0.027566	DOCK2	rs10055949,rs10063658,rs10069924,rs10076580,rs1013192,rs1013193,rs10475919,rs11134586,rs12515906,rs12658902,rs13152998,rs13155521,rs13184078,rs13355359,rs155239,rs17051884,rs17071652,rs17645503,rs17669249,rs17669613,rs17736733,rs17736846,rs185532,rs2112704,rs2161404,rs2279318,rs2306558,rs2306560,rs2625384,rs262836,rs262840,rs262841,rs262842,rs262847,rs262848,rs262851,rs262852,rs262858,rs262859,rs…
R-HSA-139915	Activation of PUMA and translocation to mitochondria	Programmed Cell Death	0.03096	TFDP1	rs11839469,rs11842514,rs11843987,rs12428926,rs12871443,rs12876129,rs2316121,rs4150697,rs4150715,rs4150722,rs4150724,rs4150729,rs4150731,rs4150733,rs4150747,rs4150756,rs4150792,rs4150817,rs4150819,rs6577057,rs9577594
R-HSA-5666185	RHO GTPases Activate Rhotekin and Rhophilins	Signal Transduction	0.03096	RHPN2	rs10405768,rs10421069,rs12462426,rs12972060,rs1559088,rs16967749,rs6510328,rs7246302,rs7246814,rs7257754,rs8106293,rs8182598
R-HSA-69202	Cyclin E associated events during G1/S transition	Cell Cycle	0.032994	TFDP1,CDKN1A	rs1059234,rs11839469,rs11842514,rs11843987,rs12428926,rs12871443,rs12876129,rs1801270,rs2316121,rs2395655,rs3176343,rs4150697,rs4150715,rs4150722,rs4150724,rs4150729,rs4150731,rs4150733,rs4150747,rs4150756,rs4150792,rs4150817,rs4150819,rs6577057,rs733590,rs762623,rs9577594
R-HSA-170660	Adenylate cyclase activating pathway	Signal Transduction	0.034342	ADCY5	rs10934643,rs11708067,rs11717195,rs12634663,rs13317079,rs13322080,rs1456116,rs2055166,rs2055168,rs2877716,rs3934729,rs4470442,rs4596093,rs4678010,rs6770805,rs6784930,rs6801416,rs6807089,rs9289218,rs9826728,rs9850375,rs9857714,rs9865576
R-HSA-8866904	Negative regulation of activity of TFAP2 (AP-2) family transcription factors	Gene expression (Transcription)	0.034342	WWOX	rs10514444,rs10514445,rs10514446,rs1072247,rs1073923,rs1106694,rs11150104,rs11150106,rs11150107,rs1118734,rs1124595,rs1124596,rs1125814,rs1126341,rs11649397,rs11860271,rs11860793,rs11861180,rs11864502,rs11864756,rs11864768,rs12149540,rs12443658,rs12447303,rs12448376,rs12448854,rs12920972,rs12921046,rs12923682,rs12926134,rs12928190,rs12932650,rs12935055,rs13335801,rs13335885,rs1543296,rs1554974,rs…
R-HSA-69656	Cyclin A:Cdk2-associated events at S phase entry	Cell Cycle	0.034484	TFDP1,CDKN1A	rs1059234,rs11839469,rs11842514,rs11843987,rs12428926,rs12871443,rs12876129,rs1801270,rs2316121,rs2395655,rs3176343,rs4150697,rs4150715,rs4150722,rs4150724,rs4150729,rs4150731,rs4150733,rs4150747,rs4150756,rs4150792,rs4150817,rs4150819,rs6577057,rs733590,rs762623,rs9577594
R-HSA-6794362	Protein-protein interactions at synapses	Neuronal System	0.036767	PPFIBP1,NRXN3	rs10134881,rs10138639,rs10139460,rs10141828,rs10141967,rs10146180,rs10151372,rs10492372,rs10506022,rs10506024,rs10771347,rs10771348,rs10771349,rs10842933,rs10842934,rs10842937,rs10842941,rs10842944,rs10842952,rs11049049,rs11049050,rs11049052,rs11049056,rs11850213,rs11850747,rs12147740,rs12304570,rs12366631,rs12422294,rs12887604,rs12887850,rs1471407,rs16931566,rs16931637,rs16932246,rs17223967,rs17…
R-HSA-8876198	RAB GEFs exchange GTP for GDP on RABs	Vesicle-mediated transport	0.038321	ANKRD27,TRAPPC12	rs10409374,rs11666270,rs11684337,rs11692425,rs11878322,rs12150976,rs12473186,rs17693106,rs17760196,rs17760227,rs17833279,rs2302969,rs2324567,rs259218,rs259219,rs259228,rs259229,rs259234,rs259279,rs259286,rs380320,rs382416,rs395136,rs405858,rs406470,rs417823,rs438268,rs4805790,rs4854187,rs4971504,rs6723050,rs7250780,rs731673,rs731674,rs8100404,rs8100423,rs8109518,rs8112647,rs9304837
R-HSA-877300	Interferon gamma signaling	Immune System	0.0399	CIITA,HLA-DPA1	rs11074938,rs11074939,rs11074941,rs2229322,rs3077,rs4072864,rs4072865,rs4774,rs4780334,rs4780335,rs4781024,rs6416648,rs6498126,rs6498131,rs6498132,rs6498134,rs7186030,rs7203275,rs7204799,rs7404786,rs8056269,rs8062961,rs9788916
R-HSA-430116	GP1b-IX-V activation signalling	Hemostasis	0.041071	RAF1	rs1051208,rs1532533,rs1532534,rs17037056,rs17037057,rs2442807,rs2442809,rs2442812,rs3729931,rs3730275,rs4684864,rs4684865,rs4684870,rs5746162,rs6766666,rs9809501
R-HSA-8866907	Activation of the TFAP2 (AP-2) family of transcription factors	Gene expression (Transcription)	0.041071	WWOX	rs10514444,rs10514445,rs10514446,rs1072247,rs1073923,rs1106694,rs11150104,rs11150106,rs11150107,rs1118734,rs1124595,rs1124596,rs1125814,rs1126341,rs11649397,rs11860271,rs11860793,rs11861180,rs11864502,rs11864756,rs11864768,rs12149540,rs12443658,rs12447303,rs12448376,rs12448854,rs12920972,rs12921046,rs12923682,rs12926134,rs12928190,rs12932650,rs12935055,rs13335801,rs13335885,rs1543296,rs1554974,rs…
R-HSA-113501	Inhibition of replication initiation of damaged DNA by RB1/E2F1	Cell Cycle	0.044419	TFDP1	rs11839469,rs11842514,rs11843987,rs12428926,rs12871443,rs12876129,rs2316121,rs4150697,rs4150715,rs4150722,rs4150724,rs4150729,rs4150731,rs4150733,rs4150747,rs4150756,rs4150792,rs4150817,rs4150819,rs6577057,rs9577594
R-HSA-170670	Adenylate cyclase inhibitory pathway	Signal Transduction;Neuronal System	0.047755	ADCY5	rs10934643,rs11708067,rs11717195,rs12634663,rs13317079,rs13322080,rs1456116,rs2055166,rs2055168,rs2877716,rs3934729,rs4470442,rs4596093,rs4678010,rs6770805,rs6784930,rs6801416,rs6807089,rs9289218,rs9826728,rs9850375,rs9857714,rs9865576
R-HSA-198323	AKT phosphorylates targets in the cytosol	Signal Transduction	0.047755	CDKN1A	rs1059234,rs1801270,rs2395655,rs3176343,rs733590,rs762623
R-HSA-6804116	TP53 Regulates Transcription of Genes Involved in G1 Cell Cycle Arrest	Gene expression (Transcription)	0.047755	CDKN1A	rs1059234,rs1801270,rs2395655,rs3176343,rs733590,rs762623
R-HSA-425393	Transport of inorganic cations/anions and amino acids/oligopeptides	Transport of small molecules	0.051618	SLC38A4,SLC7A9	rs11183610,rs11671809,rs12307218,rs12313427,rs12321267,rs12582305,rs17097246,rs180405,rs180420,rs180421,rs180424,rs180427,rs180431,rs180433,rs180437,rs180438,rs2075335,rs2250010,rs2287881,rs2430922,rs2465584,rs2465585,rs2715779,rs2897981,rs3815760,rs929816
R-HSA-211000	Gene Silencing by RNA	Gene expression (Transcription)	0.052497	TDRD12,IPO8	rs1035478,rs10771748,rs11671862,rs12461363,rs12608999,rs12980801,rs17206212,rs17272155,rs2289300,rs33270,rs4143105,rs4805812,rs6487924,rs6510295,rs7327
R-HSA-1362300	Transcription of E2F targets under negative control by p107 (RBL1) and p130 (RBL2) in complex with HDAC1	Cell Cycle	0.054393	TFDP1	rs11839469,rs11842514,rs11843987,rs12428926,rs12871443,rs12876129,rs2316121,rs4150697,rs4150715,rs4150722,rs4150724,rs4150729,rs4150731,rs4150733,rs4150747,rs4150756,rs4150792,rs4150817,rs4150819,rs6577057,rs9577594
R-HSA-392517	Rap1 signalling	Immune System	0.054393	RAF1	rs1051208,rs1532533,rs1532534,rs17037056,rs17037057,rs2442807,rs2442809,rs2442812,rs3729931,rs3730275,rs4684864,rs4684865,rs4684870,rs5746162,rs6766666,rs9809501
R-HSA-164378	PKA activation in glucagon signalling	Metabolism	0.057695	ADCY5	rs10934643,rs11708067,rs11717195,rs12634663,rs13317079,rs13322080,rs1456116,rs2055166,rs2055168,rs2877716,rs3934729,rs4470442,rs4596093,rs4678010,rs6770805,rs6784930,rs6801416,rs6807089,rs9289218,rs9826728,rs9850375,rs9857714,rs9865576
R-HSA-2559584	Formation of Senescence-Associated Heterochromatin Foci (SAHF)	Cellular responses to external stimuli	0.057695	CDKN1A	rs1059234,rs1801270,rs2395655,rs3176343,rs733590,rs762623
R-HSA-9617828	FOXO-mediated transcription of cell cycle genes	Gene expression (Transcription)	0.057695	CDKN1A	rs1059234,rs1801270,rs2395655,rs3176343,rs733590,rs762623
R-HSA-163615	PKA activation	Signal Transduction	0.060986	ADCY5	rs10934643,rs11708067,rs11717195,rs12634663,rs13317079,rs13322080,rs1456116,rs2055166,rs2055168,rs2877716,rs3934729,rs4470442,rs4596093,rs4678010,rs6770805,rs6784930,rs6801416,rs6807089,rs9289218,rs9826728,rs9850375,rs9857714,rs9865576
R-HSA-6804114	TP53 Regulates Transcription of Genes Involved in G2 Cell Cycle Arrest	Gene expression (Transcription)	0.060986	TFDP1	rs11839469,rs11842514,rs11843987,rs12428926,rs12871443,rs12876129,rs2316121,rs4150697,rs4150715,rs4150722,rs4150724,rs4150729,rs4150731,rs4150733,rs4150747,rs4150756,rs4150792,rs4150817,rs4150819,rs6577057,rs9577594
R-HSA-1257604	PIP3 activates AKT signaling	Signal Transduction	0.063072	PPARG,GATAD2B,CDKN1A	rs10494303,rs10510418,rs10510419,rs10510420,rs1059234,rs10865710,rs11128597,rs11128598,rs11264465,rs11581644,rs11585416,rs11709077,rs11710969,rs11715073,rs1175543,rs1175544,rs1177809,rs11807461,rs12032914,rs12129468,rs12142130,rs12485478,rs12490265,rs12493718,rs12495364,rs12629751,rs13061415,rs13099828,rs13374471,rs1373641,rs16835630,rs17036188,rs17036321,rs17036326,rs17036700,rs17793693,rs180127…
R-HSA-1362277	Transcription of E2F targets under negative control by DREAM complex	Cell Cycle	0.064266	TFDP1	rs11839469,rs11842514,rs11843987,rs12428926,rs12871443,rs12876129,rs2316121,rs4150697,rs4150715,rs4150722,rs4150724,rs4150729,rs4150731,rs4150733,rs4150747,rs4150756,rs4150792,rs4150817,rs4150819,rs6577057,rs9577594
R-HSA-202430	Translocation of ZAP-70 to Immunological synapse	Immune System	0.064266	HLA-DPA1	rs3077
R-HSA-9007101	Rab regulation of trafficking	Vesicle-mediated transport	0.065358	ANKRD27,TRAPPC12	rs10409374,rs11666270,rs11684337,rs11692425,rs11878322,rs12150976,rs12473186,rs17693106,rs17760196,rs17760227,rs17833279,rs2302969,rs2324567,rs259218,rs259219,rs259228,rs259229,rs259234,rs259279,rs259286,rs380320,rs382416,rs395136,rs405858,rs406470,rs417823,rs438268,rs4805790,rs4854187,rs4971504,rs6723050,rs7250780,rs731673,rs731674,rs8100404,rs8100423,rs8109518,rs8112647,rs9304837
R-HSA-111931	PKA-mediated phosphorylation of CREB	Signal Transduction	0.067535	ADCY5	rs10934643,rs11708067,rs11717195,rs12634663,rs13317079,rs13322080,rs1456116,rs2055166,rs2055168,rs2877716,rs3934729,rs4470442,rs4596093,rs4678010,rs6770805,rs6784930,rs6801416,rs6807089,rs9289218,rs9826728,rs9850375,rs9857714,rs9865576
R-HSA-388844	Receptor-type tyrosine-protein phosphatases	Neuronal System	0.067535	PPFIBP1	rs10492372,rs10506022,rs10506024,rs10771347,rs10771348,rs10771349,rs10842933,rs10842934,rs10842937,rs10842941,rs10842944,rs10842952,rs11049049,rs11049050,rs11049052,rs11049056,rs12304570,rs12366631,rs12422294,rs1471407,rs16931566,rs16931637,rs16932246,rs17223967,rs17801352,rs1975920,rs2075377,rs2075378,rs2303397,rs4331147,rs4334058,rs4350397,rs4402334,rs4598707,rs4930866,rs6487611,rs6487613,rs648…
R-HSA-5621575	CD209 (DC-SIGN) signaling	Immune System	0.070792	RAF1	rs1051208,rs1532533,rs1532534,rs17037056,rs17037057,rs2442807,rs2442809,rs2442812,rs3729931,rs3730275,rs4684864,rs4684865,rs4684870,rs5746162,rs6766666,rs9809501
R-HSA-113510	E2F mediated regulation of DNA replication	Cell Cycle	0.074039	TFDP1	rs11839469,rs11842514,rs11843987,rs12428926,rs12871443,rs12876129,rs2316121,rs4150697,rs4150715,rs4150722,rs4150724,rs4150729,rs4150731,rs4150733,rs4150747,rs4150756,rs4150792,rs4150817,rs4150819,rs6577057,rs9577594
R-HSA-202427	Phosphorylation of CD3 and TCR zeta chains	Immune System	0.074039	HLA-DPA1	rs3077
R-HSA-69206	G1/S Transition	Cell Cycle	0.075127	TFDP1,CDKN1A	rs1059234,rs11839469,rs11842514,rs11843987,rs12428926,rs12871443,rs12876129,rs1801270,rs2316121,rs2395655,rs3176343,rs4150697,rs4150715,rs4150722,rs4150724,rs4150729,rs4150731,rs4150733,rs4150747,rs4150756,rs4150792,rs4150817,rs4150819,rs6577057,rs733590,rs762623,rs9577594
R-HSA-389948	PD-1 signaling	Immune System	0.077275	HLA-DPA1	rs3077
R-HSA-9660821	ADORA2B mediated anti-inflammatory cytokines production	Disease	0.078145	ADCY5,GPR176	rs10152851,rs10934643,rs11070235,rs11070236,rs11633436,rs11708067,rs11717195,rs11855441,rs11858909,rs12634663,rs12901700,rs13317079,rs13322080,rs1456116,rs1684931,rs169328,rs16969944,rs17718330,rs1821715,rs1836847,rs1865755,rs2055166,rs2055168,rs275718,rs275720,rs275728,rs275729,rs275751,rs275753,rs275754,rs275760,rs2877716,rs3784391,rs3784392,rs3934729,rs41418150,rs41487846,rs41497851,rs435224,r…
R-HSA-163560	Triglyceride catabolism	Metabolism	0.080499	GPD2	rs10933101,rs1347098,rs1432573,rs16840578,rs16840582,rs17266406,rs17266469,rs2280278,rs2288760,rs3769364,rs3916984,rs41492145,rs4664828,rs7561404,rs7591462,rs7598433,rs9288604
R-HSA-379716	Cytosolic tRNA aminoacylation	Metabolism of proteins	0.080499	LARS	rs13153675,rs17427286,rs17428570,rs17492851,rs17492893,rs2895647,rs2962500,rs2962511,rs2963921
R-HSA-6798695	Neutrophil degranulation	Immune System	0.081919	DOCK2,ATG7,CRISP3,RAB44	rs10055949,rs10063658,rs10069924,rs10076580,rs1013192,rs1013193,rs10475919,rs11128547,rs11134586,rs11711175,rs12515906,rs12658902,rs13152998,rs13155521,rs13184078,rs13196440,rs13355359,rs1375204,rs155239,rs17034318,rs17051884,rs17071652,rs17645503,rs17669249,rs17669613,rs17736733,rs17736846,rs185532,rs2112704,rs2161404,rs2279318,rs2306558,rs2306560,rs236467,rs236471,rs236473,rs236486,rs236491,rs2…
R-HSA-194840	Rho GTPase cycle	Signal Transduction	0.082229	ARHGAP15,TIAM1	rs10176686,rs10184671,rs10195682,rs10201629,rs10496941,rs10496943,rs10496944,rs10496945,rs11895997,rs11904419,rs12691669,rs13004383,rs13032052,rs13035017,rs16858647,rs16858839,rs17812607,rs1869009,rs2070410,rs2580857,rs2833284,rs34115462,rs354677,rs354694,rs354729,rs3856363,rs3910608,rs4662316,rs6430007,rs6430009,rs6705990,rs6728893,rs6729942,rs6743877,rs6749607,rs6758942,rs724561,rs7568188,rs759…
R-HSA-210991	Basigin interactions	Hemostasis	0.083713	SLC7A9	rs11671809,rs2287881,rs3815760,rs929816
R-HSA-9006115	Signaling by NTRK2 (TRKB)	Signal Transduction	0.083713	TIAM1	rs2070410,rs2833284,rs724561
R-HSA-6807070	PTEN Regulation	Signal Transduction	0.084295	GATAD2B,PPARG	rs10494303,rs10510418,rs10510419,rs10510420,rs10865710,rs11128597,rs11128598,rs11264465,rs11581644,rs11585416,rs11709077,rs11710969,rs11715073,rs1175543,rs1175544,rs1177809,rs11807461,rs12032914,rs12129468,rs12142130,rs12485478,rs12490265,rs12493718,rs12495364,rs12629751,rs13061415,rs13099828,rs13374471,rs1373641,rs16835630,rs17036188,rs17036321,rs17036326,rs17036700,rs17793693,rs1801282,rs189995…
R-HSA-5674400	Constitutive Signaling by AKT1 E17K in Cancer	Disease	0.086915	CDKN1A	rs1059234,rs1801270,rs2395655,rs3176343,rs733590,rs762623
R-HSA-1538133	G0 and Early G1	Cell Cycle	0.090107	TFDP1	rs11839469,rs11842514,rs11843987,rs12428926,rs12871443,rs12876129,rs2316121,rs4150697,rs4150715,rs4150722,rs4150724,rs4150729,rs4150731,rs4150733,rs4150747,rs4150756,rs4150792,rs4150817,rs4150819,rs6577057,rs9577594
R-HSA-164952	The role of Nef in HIV-1 replication and disease pathogenesis	Disease	0.093288	DOCK2	rs10055949,rs10063658,rs10069924,rs10076580,rs1013192,rs1013193,rs10475919,rs11134586,rs12515906,rs12658902,rs13152998,rs13155521,rs13184078,rs13355359,rs155239,rs17051884,rs17071652,rs17645503,rs17669249,rs17669613,rs17736733,rs17736846,rs185532,rs2112704,rs2161404,rs2279318,rs2306558,rs2306560,rs2625384,rs262836,rs262840,rs262841,rs262842,rs262847,rs262848,rs262851,rs262852,rs262858,rs262859,rs…
R-HSA-400042	Adrenaline,noradrenaline inhibits insulin secretion	Metabolism	0.093288	ADCY5	rs10934643,rs11708067,rs11717195,rs12634663,rs13317079,rs13322080,rs1456116,rs2055166,rs2055168,rs2877716,rs3934729,rs4470442,rs4596093,rs4678010,rs6770805,rs6784930,rs6801416,rs6807089,rs9289218,rs9826728,rs9850375,rs9857714,rs9865576
R-HSA-453279	Mitotic G1 phase and G1/S transition	Cell Cycle	0.093788	TFDP1,CDKN1A	rs1059234,rs11839469,rs11842514,rs11843987,rs12428926,rs12871443,rs12876129,rs1801270,rs2316121,rs2395655,rs3176343,rs4150697,rs4150715,rs4150722,rs4150724,rs4150729,rs4150731,rs4150733,rs4150747,rs4150756,rs4150792,rs4150817,rs4150819,rs6577057,rs733590,rs762623,rs9577594
R-HSA-390918	Peroxisomal lipid metabolism	Metabolism	0.096458	NUDT19	rs1827700,rs8112297
R-HSA-5601884	PIWI-interacting RNA (piRNA) biogenesis	Gene expression (Transcription)	0.096458	TDRD12	rs1035478,rs11671862,rs12461363,rs12608999,rs12980801,rs17206212,rs17272155,rs4805812,rs6510295
R-HSA-6804758	Regulation of TP53 Activity through Acetylation	Gene expression (Transcription)	0.096458	GATAD2B	rs10494303,rs11264465,rs11581644,rs11585416,rs11807461,rs12032914,rs12129468,rs12142130,rs13374471,rs16835630,rs4520447,rs4845576,rs4845578,rs4845584,rs7414227,rs7552274
R-HSA-69205	G1/S-Specific Transcription	Cell Cycle	0.096458	TFDP1	rs11839469,rs11842514,rs11843987,rs12428926,rs12871443,rs12876129,rs2316121,rs4150697,rs4150715,rs4150722,rs4150724,rs4150729,rs4150731,rs4150733,rs4150747,rs4150756,rs4150792,rs4150817,rs4150819,rs6577057,rs9577594
R-HSA-114452	Activation of BH3-only proteins	Programmed Cell Death	0.099617	TFDP1	rs11839469,rs11842514,rs11843987,rs12428926,rs12871443,rs12876129,rs2316121,rs4150697,rs4150715,rs4150722,rs4150724,rs4150729,rs4150731,rs4150733,rs4150747,rs4150756,rs4150792,rs4150817,rs4150819,rs6577057,rs9577594
R-HSA-4090294	SUMOylation of intracellular receptors	Metabolism of proteins	0.099617	PPARG	rs10510418,rs10510419,rs10510420,rs10865710,rs11128597,rs11128598,rs11709077,rs11710969,rs11715073,rs1175543,rs1175544,rs1177809,rs12485478,rs12490265,rs12493718,rs12495364,rs12629751,rs13061415,rs13099828,rs1373641,rs17036188,rs17036321,rs17036326,rs17036700,rs17793693,rs1801282,rs1899951,rs2921188,rs2938397,rs2972162,rs4135268,rs4135278,rs4135280,rs4135283,rs4135295,rs4135304,rs4135336,rs413535…
R-HSA-5673000	RAF activation	Signal Transduction;Immune System	0.099617	RAF1	rs1051208,rs1532533,rs1532534,rs17037056,rs17037057,rs2442807,rs2442809,rs2442812,rs3729931,rs3730275,rs4684864,rs4684865,rs4684870,rs5746162,rs6766666,rs9809501
R-HSA-1251985	Nuclear signaling by ERBB4	Signal Transduction	0.105903	WWOX	rs10514444,rs10514445,rs10514446,rs1072247,rs1073923,rs1106694,rs11150104,rs11150106,rs11150107,rs1118734,rs1124595,rs1124596,rs1125814,rs1126341,rs11649397,rs11860271,rs11860793,rs11861180,rs11864502,rs11864756,rs11864768,rs12149540,rs12443658,rs12447303,rs12448376,rs12448854,rs12920972,rs12921046,rs12923682,rs12926134,rs12928190,rs12932650,rs12935055,rs13335801,rs13335885,rs1543296,rs1554974,rs…
R-HSA-2173796	SMAD2/SMAD3:SMAD4 heterotrimer regulates transcription	Signal Transduction;Gene expression (Transcription)	0.105903	TFDP1	rs11839469,rs11842514,rs11843987,rs12428926,rs12871443,rs12876129,rs2316121,rs4150697,rs4150715,rs4150722,rs4150724,rs4150729,rs4150731,rs4150733,rs4150747,rs4150756,rs4150792,rs4150817,rs4150819,rs6577057,rs9577594
R-HSA-5656169	Termination of translesion DNA synthesis	DNA Repair	0.105903	USP10	rs11641007,rs12149617,rs12445172,rs12600094,rs12922556,rs12932018,rs1541699,rs16974422,rs16974436,rs16974449,rs16974538,rs16974541,rs16974548,rs16974564,rs17763304,rs17764258,rs17831494,rs1862794,rs3751760,rs3764286,rs3829554,rs41327444,rs41386649,rs41403646,rs41422347,rs41451547,rs4510001,rs4782655,rs4783057,rs6564068,rs7186451,rs7197496,rs7197843,rs7199123,rs7202154,rs7205632,rs744838,rs744839,…
R-HSA-69242	S Phase	Cell Cycle	0.106904	TFDP1,CDKN1A	rs1059234,rs11839469,rs11842514,rs11843987,rs12428926,rs12871443,rs12876129,rs1801270,rs2316121,rs2395655,rs3176343,rs4150697,rs4150715,rs4150722,rs4150724,rs4150729,rs4150731,rs4150733,rs4150747,rs4150756,rs4150792,rs4150817,rs4150819,rs6577057,rs733590,rs762623,rs9577594
R-HSA-163359	Glucagon signaling in metabolic regulation	Metabolism	0.10903	ADCY5	rs10934643,rs11708067,rs11717195,rs12634663,rs13317079,rs13322080,rs1456116,rs2055166,rs2055168,rs2877716,rs3934729,rs4470442,rs4596093,rs4678010,rs6770805,rs6784930,rs6801416,rs6807089,rs9289218,rs9826728,rs9850375,rs9857714,rs9865576
R-HSA-2559585	Oncogene Induced Senescence	Cellular responses to external stimuli	0.10903	TFDP1	rs11839469,rs11842514,rs11843987,rs12428926,rs12871443,rs12876129,rs2316121,rs4150697,rs4150715,rs4150722,rs4150724,rs4150729,rs4150731,rs4150733,rs4150747,rs4150756,rs4150792,rs4150817,rs4150819,rs6577057,rs9577594
R-HSA-8953750	Transcriptional Regulation by E2F6	Gene expression (Transcription)	0.10903	TFDP1	rs11839469,rs11842514,rs11843987,rs12428926,rs12871443,rs12876129,rs2316121,rs4150697,rs4150715,rs4150722,rs4150724,rs4150729,rs4150731,rs4150733,rs4150747,rs4150756,rs4150792,rs4150817,rs4150819,rs6577057,rs9577594
R-HSA-2559583	Cellular Senescence	Cellular responses to external stimuli	0.111382	TFDP1,CDKN1A	rs1059234,rs11839469,rs11842514,rs11843987,rs12428926,rs12871443,rs12876129,rs1801270,rs2316121,rs2395655,rs3176343,rs4150697,rs4150715,rs4150722,rs4150724,rs4150729,rs4150731,rs4150733,rs4150747,rs4150756,rs4150792,rs4150817,rs4150819,rs6577057,rs733590,rs762623,rs9577594
R-HSA-196071	Metabolism of steroid hormones	Metabolism	0.112147	HSD17B2	rs10514523,rs1364285,rs1364287,rs1424151,rs16956373,rs16956406,rs2042429,rs2955157,rs2955159,rs2955162,rs2966244,rs2966245,rs3111351,rs4398102,rs4889456,rs6564962,rs723012,rs8191163,rs8191243,rs8191245,rs9889094
R-HSA-202433	Generation of second messenger molecules	Immune System	0.112147	HLA-DPA1	rs3077
R-HSA-111933	Calmodulin induced events	Signal Transduction	0.115253	ADCY5	rs10934643,rs11708067,rs11717195,rs12634663,rs13317079,rs13322080,rs1456116,rs2055166,rs2055168,rs2877716,rs3934729,rs4470442,rs4596093,rs4678010,rs6770805,rs6784930,rs6801416,rs6807089,rs9289218,rs9826728,rs9850375,rs9857714,rs9865576
R-HSA-111997	CaM pathway	Signal Transduction	0.115253	ADCY5	rs10934643,rs11708067,rs11717195,rs12634663,rs13317079,rs13322080,rs1456116,rs2055166,rs2055168,rs2877716,rs3934729,rs4470442,rs4596093,rs4678010,rs6770805,rs6784930,rs6801416,rs6807089,rs9289218,rs9826728,rs9850375,rs9857714,rs9865576
R-HSA-6802948	Signaling by high-kinase activity BRAF mutants	Disease	0.118348	RAF1	rs1051208,rs1532533,rs1532534,rs17037056,rs17037057,rs2442807,rs2442809,rs2442812,rs3729931,rs3730275,rs4684864,rs4684865,rs4684870,rs5746162,rs6766666,rs9809501
R-HSA-111996	Ca-dependent events	Signal Transduction	0.121433	ADCY5	rs10934643,rs11708067,rs11717195,rs12634663,rs13317079,rs13322080,rs1456116,rs2055166,rs2055168,rs2877716,rs3934729,rs4470442,rs4596093,rs4678010,rs6770805,rs6784930,rs6801416,rs6807089,rs9289218,rs9826728,rs9850375,rs9857714,rs9865576
R-HSA-8979227	Triglyceride metabolism	Metabolism	0.124507	GPD2	rs10933101,rs1347098,rs1432573,rs16840578,rs16840582,rs17266406,rs17266469,rs2280278,rs2288760,rs3769364,rs3916984,rs41492145,rs4664828,rs7561404,rs7591462,rs7598433,rs9288604
R-HSA-3700989	Transcriptional Regulation by TP53	Gene expression (Transcription)	0.127135	TFDP1,GATAD2B,CDKN1A	rs10494303,rs1059234,rs11264465,rs11581644,rs11585416,rs11807461,rs11839469,rs11842514,rs11843987,rs12032914,rs12129468,rs12142130,rs12428926,rs12871443,rs12876129,rs13374471,rs16835630,rs1801270,rs2316121,rs2395655,rs3176343,rs4150697,rs4150715,rs4150722,rs4150724,rs4150729,rs4150731,rs4150733,rs4150747,rs4150756,rs4150792,rs4150817,rs4150819,rs4520447,rs4845576,rs4845578,rs4845584,rs6577057,rs7…
R-HSA-110313	Translesion synthesis by Y family DNA polymerases bypasses lesions on DNA template	DNA Repair	0.127571	USP10	rs11641007,rs12149617,rs12445172,rs12600094,rs12922556,rs12932018,rs1541699,rs16974422,rs16974436,rs16974449,rs16974538,rs16974541,rs16974548,rs16974564,rs17763304,rs17764258,rs17831494,rs1862794,rs3751760,rs3764286,rs3829554,rs41327444,rs41386649,rs41403646,rs41422347,rs41451547,rs4510001,rs4782655,rs4783057,rs6564068,rs7186451,rs7197496,rs7197843,rs7199123,rs7202154,rs7205632,rs744838,rs744839,…
R-HSA-1483166	Synthesis of PA	Metabolism	0.127571	GPD2	rs10933101,rs1347098,rs1432573,rs16840578,rs16840582,rs17266406,rs17266469,rs2280278,rs2288760,rs3769364,rs3916984,rs41492145,rs4664828,rs7561404,rs7591462,rs7598433,rs9288604
R-HSA-5674135	MAP2K and MAPK activation	Signal Transduction;Immune System	0.130624	RAF1	rs1051208,rs1532533,rs1532534,rs17037056,rs17037057,rs2442807,rs2442809,rs2442812,rs3729931,rs3730275,rs4684864,rs4684865,rs4684870,rs5746162,rs6766666,rs9809501
R-HSA-5675221	Negative regulation of MAPK pathway	Signal Transduction;Immune System	0.130624	RAF1	rs1051208,rs1532533,rs1532534,rs17037056,rs17037057,rs2442807,rs2442809,rs2442812,rs3729931,rs3730275,rs4684864,rs4684865,rs4684870,rs5746162,rs6766666,rs9809501
R-HSA-1489509	DAG and IP3 signaling	Signal Transduction	0.133667	ADCY5	rs10934643,rs11708067,rs11717195,rs12634663,rs13317079,rs13322080,rs1456116,rs2055166,rs2055168,rs2877716,rs3934729,rs4470442,rs4596093,rs4678010,rs6770805,rs6784930,rs6801416,rs6807089,rs9289218,rs9826728,rs9850375,rs9857714,rs9865576
R-HSA-375280	Amine ligand-binding receptors	Signal Transduction	0.133667	HRH1	rs11915050,rs12488410,rs12489945,rs12493961,rs13061242,rs164100,rs17034062,rs17034071,rs17034099,rs1809049,rs184700,rs2035665,rs2171544,rs2343861,rs238615,rs346076,rs346087,rs347585,rs347587,rs347599,rs347607,rs433303,rs440646,rs443503,rs4684059,rs617156,rs6442233,rs6442234,rs6774099,rs6796787,rs6803158,rs7625756,rs7630582
R-HSA-379724	tRNA Aminoacylation	Metabolism of proteins	0.136699	LARS	rs13153675,rs17427286,rs17428570,rs17492851,rs17492893,rs2895647,rs2962500,rs2962511,rs2963921
R-HSA-381676	Glucagon-like Peptide-1 (GLP1) regulates insulin secretion	Metabolism	0.136699	ADCY5	rs10934643,rs11708067,rs11717195,rs12634663,rs13317079,rs13322080,rs1456116,rs2055166,rs2055168,rs2877716,rs3934729,rs4470442,rs4596093,rs4678010,rs6770805,rs6784930,rs6801416,rs6807089,rs9289218,rs9826728,rs9850375,rs9857714,rs9865576
R-HSA-3928662	EPHB-mediated forward signaling	Developmental Biology	0.136699	TIAM1	rs2070410,rs2833284,rs724561
R-HSA-432040	Vasopressin regulates renal water homeostasis via Aquaporins	Transport of small molecules	0.139722	ADCY5	rs10934643,rs11708067,rs11717195,rs12634663,rs13317079,rs13322080,rs1456116,rs2055166,rs2055168,rs2877716,rs3934729,rs4470442,rs4596093,rs4678010,rs6770805,rs6784930,rs6801416,rs6807089,rs9289218,rs9826728,rs9850375,rs9857714,rs9865576
R-HSA-977444	GABA B receptor activation	Neuronal System	0.139722	ADCY5	rs10934643,rs11708067,rs11717195,rs12634663,rs13317079,rs13322080,rs1456116,rs2055166,rs2055168,rs2877716,rs3934729,rs4470442,rs4596093,rs4678010,rs6770805,rs6784930,rs6801416,rs6807089,rs9289218,rs9826728,rs9850375,rs9857714,rs9865576
R-HSA-991365	Activation of GABAB receptors	Neuronal System	0.139722	ADCY5	rs10934643,rs11708067,rs11717195,rs12634663,rs13317079,rs13322080,rs1456116,rs2055166,rs2055168,rs2877716,rs3934729,rs4470442,rs4596093,rs4678010,rs6770805,rs6784930,rs6801416,rs6807089,rs9289218,rs9826728,rs9850375,rs9857714,rs9865576
R-HSA-5663202	Diseases of signal transduction by growth factor receptors and second messengers	Disease	0.139795	RAF1,ATG7,CDKN1A	rs1051208,rs1059234,rs11128547,rs11711175,rs1375204,rs1532533,rs1532534,rs17034318,rs17037056,rs17037057,rs1801270,rs2395655,rs2442807,rs2442809,rs2442812,rs2594966,rs2594972,rs2594980,rs2594995,rs3176343,rs346078,rs346081,rs3729931,rs3730275,rs4684065,rs4684864,rs4684865,rs4684870,rs5746162,rs6766666,rs733590,rs7625184,rs762623,rs7635473,rs921226,rs9809501
R-HSA-2173793	Transcriptional activity of SMAD2/SMAD3:SMAD4 heterotrimer	Signal Transduction;Gene expression (Transcription)	0.142734	TFDP1	rs11839469,rs11842514,rs11843987,rs12428926,rs12871443,rs12876129,rs2316121,rs4150697,rs4150715,rs4150722,rs4150724,rs4150729,rs4150731,rs4150733,rs4150747,rs4150756,rs4150792,rs4150817,rs4150819,rs6577057,rs9577594
R-HSA-427389	ERCC6 (CSB) and EHMT2 (G9a) positively regulate rRNA expression	Gene expression (Transcription)	0.145735	GATAD2B	rs10494303,rs11264465,rs11581644,rs11585416,rs11807461,rs12032914,rs12129468,rs12142130,rs13374471,rs16835630,rs4520447,rs4845576,rs4845578,rs4845584,rs7414227,rs7552274
R-HSA-6802946	Signaling by moderate kinase activity BRAF mutants	Disease	0.145735	RAF1	rs1051208,rs1532533,rs1532534,rs17037056,rs17037057,rs2442807,rs2442809,rs2442812,rs3729931,rs3730275,rs4684864,rs4684865,rs4684870,rs5746162,rs6766666,rs9809501
R-HSA-6802949	Signaling by RAS mutants	Disease	0.145735	RAF1	rs1051208,rs1532533,rs1532534,rs17037056,rs17037057,rs2442807,rs2442809,rs2442812,rs3729931,rs3730275,rs4684864,rs4684865,rs4684870,rs5746162,rs6766666,rs9809501
R-HSA-6802955	Paradoxical activation of RAF signaling by kinase inactive BRAF	Disease	0.145735	RAF1	rs1051208,rs1532533,rs1532534,rs17037056,rs17037057,rs2442807,rs2442809,rs2442812,rs3729931,rs3730275,rs4684864,rs4684865,rs4684870,rs5746162,rs6766666,rs9809501
R-HSA-9649948	Signaling downstream of RAS mutants	Disease	0.145735	RAF1	rs1051208,rs1532533,rs1532534,rs17037056,rs17037057,rs2442807,rs2442809,rs2442812,rs3729931,rs3730275,rs4684864,rs4684865,rs4684870,rs5746162,rs6766666,rs9809501
R-HSA-418597	G alpha (z) signalling events	Signal Transduction	0.151708	ADCY5	rs10934643,rs11708067,rs11717195,rs12634663,rs13317079,rs13322080,rs1456116,rs2055166,rs2055168,rs2877716,rs3934729,rs4470442,rs4596093,rs4678010,rs6770805,rs6784930,rs6801416,rs6807089,rs9289218,rs9826728,rs9850375,rs9857714,rs9865576
R-HSA-73762	RNA Polymerase I Transcription Initiation	Gene expression (Transcription)	0.151708	GATAD2B	rs10494303,rs11264465,rs11581644,rs11585416,rs11807461,rs12032914,rs12129468,rs12142130,rs13374471,rs16835630,rs4520447,rs4845576,rs4845578,rs4845584,rs7414227,rs7552274
R-HSA-913531	Interferon Signaling	Immune System	0.152466	CIITA,HLA-DPA1	rs11074938,rs11074939,rs11074941,rs2229322,rs3077,rs4072864,rs4072865,rs4774,rs4780334,rs4780335,rs4781024,rs6416648,rs6498126,rs6498131,rs6498132,rs6498134,rs7186030,rs7203275,rs7204799,rs7404786,rs8056269,rs8062961,rs9788916
R-HSA-381038	XBP1(S) activates chaperone genes	Metabolism of proteins	0.154679	PDIA5	rs1107377,rs11709496,rs11714064,rs11720822,rs12487822,rs1533394,rs1545324,rs1808987,rs1969262,rs2245540,rs2245542,rs2589596,rs2589597,rs2589600,rs2667461,rs2717225,rs2717235,rs2717236,rs2717237,rs3792361,rs3792369,rs3804749,rs3804753,rs3804755,rs3828391,rs3856615,rs3936679,rs4677994,rs6438778,rs6797673,rs702030,rs7631565,rs836832,rs836838,rs836839,rs836846,rs836847,rs836852,rs836853,rs836858,rs83…
R-HSA-73893	DNA Damage Bypass	DNA Repair	0.154679	USP10	rs11641007,rs12149617,rs12445172,rs12600094,rs12922556,rs12932018,rs1541699,rs16974422,rs16974436,rs16974449,rs16974538,rs16974541,rs16974548,rs16974564,rs17763304,rs17764258,rs17831494,rs1862794,rs3751760,rs3764286,rs3829554,rs41327444,rs41386649,rs41403646,rs41422347,rs41451547,rs4510001,rs4782655,rs4783057,rs6564068,rs7186451,rs7197496,rs7197843,rs7199123,rs7202154,rs7205632,rs744838,rs744839,…
R-HSA-381070	IRE1alpha activates chaperones	Metabolism of proteins	0.160591	PDIA5	rs1107377,rs11709496,rs11714064,rs11720822,rs12487822,rs1533394,rs1545324,rs1808987,rs1969262,rs2245540,rs2245542,rs2589596,rs2589597,rs2589600,rs2667461,rs2717225,rs2717235,rs2717236,rs2717237,rs3792361,rs3792369,rs3804749,rs3804753,rs3804755,rs3828391,rs3856615,rs3936679,rs4677994,rs6438778,rs6797673,rs702030,rs7631565,rs836832,rs836838,rs836839,rs836846,rs836847,rs836852,rs836853,rs836858,rs83…
R-HSA-3928665	EPH-ephrin mediated repulsion of cells	Developmental Biology	0.163532	TIAM1	rs2070410,rs2833284,rs724561
R-HSA-383280	Nuclear Receptor transcription pathway	Gene expression (Transcription)	0.166463	PPARG	rs10510418,rs10510419,rs10510420,rs10865710,rs11128597,rs11128598,rs11709077,rs11710969,rs11715073,rs1175543,rs1175544,rs1177809,rs12485478,rs12490265,rs12493718,rs12495364,rs12629751,rs13061415,rs13099828,rs1373641,rs17036188,rs17036321,rs17036326,rs17036700,rs17793693,rs1801282,rs1899951,rs2921188,rs2938397,rs2972162,rs4135268,rs4135278,rs4135280,rs4135283,rs4135295,rs4135304,rs4135336,rs413535…
R-HSA-445717	Aquaporin-mediated transport	Transport of small molecules	0.166463	ADCY5	rs10934643,rs11708067,rs11717195,rs12634663,rs13317079,rs13322080,rs1456116,rs2055166,rs2055168,rs2877716,rs3934729,rs4470442,rs4596093,rs4678010,rs6770805,rs6784930,rs6801416,rs6807089,rs9289218,rs9826728,rs9850375,rs9857714,rs9865576
R-HSA-112316	Neuronal System	Neuronal System	0.168057	PPFIBP1,NRXN3,ADCY5	rs10134881,rs10138639,rs10139460,rs10141828,rs10141967,rs10146180,rs10151372,rs10492372,rs10506022,rs10506024,rs10771347,rs10771348,rs10771349,rs10842933,rs10842934,rs10842937,rs10842941,rs10842944,rs10842952,rs10934643,rs11049049,rs11049050,rs11049052,rs11049056,rs11708067,rs11717195,rs11850213,rs11850747,rs12147740,rs12304570,rs12366631,rs12422294,rs12634663,rs12887604,rs12887850,rs13317079,rs1…
R-HSA-109606	Intrinsic Pathway for Apoptosis	Programmed Cell Death	0.169384	TFDP1	rs11839469,rs11842514,rs11843987,rs12428926,rs12871443,rs12876129,rs2316121,rs4150697,rs4150715,rs4150722,rs4150724,rs4150729,rs4150731,rs4150733,rs4150747,rs4150756,rs4150792,rs4150817,rs4150819,rs6577057,rs9577594
R-HSA-112043	PLC beta mediated events	Signal Transduction	0.169384	ADCY5	rs10934643,rs11708067,rs11717195,rs12634663,rs13317079,rs13322080,rs1456116,rs2055166,rs2055168,rs2877716,rs3934729,rs4470442,rs4596093,rs4678010,rs6770805,rs6784930,rs6801416,rs6807089,rs9289218,rs9826728,rs9850375,rs9857714,rs9865576
R-HSA-112040	G-protein mediated events	Signal Transduction	0.172294	ADCY5	rs10934643,rs11708067,rs11717195,rs12634663,rs13317079,rs13322080,rs1456116,rs2055166,rs2055168,rs2877716,rs3934729,rs4470442,rs4596093,rs4678010,rs6770805,rs6784930,rs6801416,rs6807089,rs9289218,rs9826728,rs9850375,rs9857714,rs9865576
R-HSA-9662851	Anti-inflammatory response favouring Leishmania parasite infection	Disease	0.177142	ADCY5,GPR176	rs10152851,rs10934643,rs11070235,rs11070236,rs11633436,rs11708067,rs11717195,rs11855441,rs11858909,rs12634663,rs12901700,rs13317079,rs13322080,rs1456116,rs1684931,rs169328,rs16969944,rs17718330,rs1821715,rs1836847,rs1865755,rs2055166,rs2055168,rs275718,rs275720,rs275728,rs275729,rs275751,rs275753,rs275754,rs275760,rs2877716,rs3784391,rs3784392,rs3934729,rs41418150,rs41487846,rs41497851,rs435224,r…
R-HSA-9664433	Leishmania parasite growth and survival	Disease	0.177142	ADCY5,GPR176	rs10152851,rs10934643,rs11070235,rs11070236,rs11633436,rs11708067,rs11717195,rs11855441,rs11858909,rs12634663,rs12901700,rs13317079,rs13322080,rs1456116,rs1684931,rs169328,rs16969944,rs17718330,rs1821715,rs1836847,rs1865755,rs2055166,rs2055168,rs275718,rs275720,rs275728,rs275729,rs275751,rs275753,rs275754,rs275760,rs2877716,rs3784391,rs3784392,rs3934729,rs41418150,rs41487846,rs41497851,rs435224,r…
R-HSA-194315	Signaling by Rho GTPases	Signal Transduction	0.177553	RHPN2,ARHGAP15,TIAM1	rs10176686,rs10184671,rs10195682,rs10201629,rs10405768,rs10421069,rs10496941,rs10496943,rs10496944,rs10496945,rs11895997,rs11904419,rs12462426,rs12691669,rs12972060,rs13004383,rs13032052,rs13035017,rs1559088,rs16858647,rs16858839,rs16967749,rs17812607,rs1869009,rs2070410,rs2580857,rs2833284,rs34115462,rs354677,rs354694,rs354729,rs3856363,rs3910608,rs4662316,rs6430007,rs6430009,rs6510328,rs6705990…
R-HSA-6794361	Neurexins and neuroligins	Neuronal System	0.178086	NRXN3	rs10134881,rs10138639,rs10139460,rs10141828,rs10141967,rs10146180,rs10151372,rs11850213,rs11850747,rs12147740,rs12887604,rs12887850,rs2047776,rs2127448,rs2127449,rs2127450,rs2202168,rs2202170,rs2202175,rs2202178,rs2202182,rs2221298,rs2251903,rs2370902,rs2620390,rs2620396,rs2653540,rs4141948,rs41495049,rs4903814,rs5023075,rs6574479,rs6574489,rs6574492,rs6574495,rs8006983,rs8007813,rs8008393,rs8020…
R-HSA-912446	Meiotic recombination	Reproduction;Cell Cycle	0.178086	TEX15	rs1592694,rs16877429,rs16877430,rs16877457,rs17560585,rs2111860,rs2111862,rs2467542,rs323349,rs323352,rs323357,rs323362,rs323368,rs323369,rs323372,rs323375,rs323376,rs323377,rs7822711,rs929917
R-HSA-1236394	Signaling by ERBB4	Signal Transduction	0.180968	WWOX	rs10514444,rs10514445,rs10514446,rs1072247,rs1073923,rs1106694,rs11150104,rs11150106,rs11150107,rs1118734,rs1124595,rs1124596,rs1125814,rs1126341,rs11649397,rs11860271,rs11860793,rs11861180,rs11864502,rs11864756,rs11864768,rs12149540,rs12443658,rs12447303,rs12448376,rs12448854,rs12920972,rs12921046,rs12923682,rs12926134,rs12928190,rs12932650,rs12935055,rs13335801,rs13335885,rs1543296,rs1554974,rs…
R-HSA-2559586	DNA Damage/Telomere Stress Induced Senescence	Cellular responses to external stimuli	0.180968	CDKN1A	rs1059234,rs1801270,rs2395655,rs3176343,rs733590,rs762623
R-HSA-6784531	tRNA processing in the nucleus	Metabolism of RNA	0.180968	TSEN2	rs10510422,rs116002,rs12495784,rs1466835,rs1552484,rs1552485,rs1618545,rs17036819,rs17036821,rs17036841,rs17036842,rs17036843,rs17036852,rs17036870,rs17036872,rs2596827,rs2648312,rs299630,rs299631,rs299647,rs299651,rs299653,rs299655,rs4684106,rs7632476,rs796173
R-HSA-193648	NRAGE signals death through JNK	Signal Transduction	0.183839	TIAM1	rs2070410,rs2833284,rs724561
R-HSA-187577	SCF(Skp2)-mediated degradation of p27/p21	Cell Cycle	0.1867	CDKN1A	rs1059234,rs1801270,rs2395655,rs3176343,rs733590,rs762623
R-HSA-977443	GABA receptor activation	Neuronal System	0.1867	ADCY5	rs10934643,rs11708067,rs11717195,rs12634663,rs13317079,rs13322080,rs1456116,rs2055166,rs2055168,rs2877716,rs3934729,rs4470442,rs4596093,rs4678010,rs6770805,rs6784930,rs6801416,rs6807089,rs9289218,rs9826728,rs9850375,rs9857714,rs9865576
R-HSA-3214815	HDACs deacetylate histones	Chromatin organization	0.189552	GATAD2B	rs10494303,rs11264465,rs11581644,rs11585416,rs11807461,rs12032914,rs12129468,rs12142130,rs13374471,rs16835630,rs4520447,rs4845576,rs4845578,rs4845584,rs7414227,rs7552274
R-HSA-8986944	Transcriptional Regulation by MECP2	Gene expression (Transcription)	0.195227	PPARG	rs10510418,rs10510419,rs10510420,rs10865710,rs11128597,rs11128598,rs11709077,rs11710969,rs11715073,rs1175543,rs1175544,rs1177809,rs12485478,rs12490265,rs12493718,rs12495364,rs12629751,rs13061415,rs13099828,rs1373641,rs17036188,rs17036321,rs17036326,rs17036700,rs17793693,rs1801282,rs1899951,rs2921188,rs2938397,rs2972162,rs4135268,rs4135278,rs4135280,rs4135283,rs4135295,rs4135304,rs4135336,rs413535…
R-HSA-9033241	Peroxisomal protein import	Protein localization	0.198049	NUDT19	rs1827700,rs8112297
R-HSA-8873719	RAB geranylgeranylation	Metabolism of proteins	0.200862	RAB44	rs236467,rs236471,rs236473,rs236486,rs236491,rs7739920
R-HSA-69563	p53-Dependent G1 DNA Damage Response	Cell Cycle	0.203666	CDKN1A	rs1059234,rs1801270,rs2395655,rs3176343,rs733590,rs762623
R-HSA-69580	p53-Dependent G1/S DNA damage checkpoint	Cell Cycle	0.203666	CDKN1A	rs1059234,rs1801270,rs2395655,rs3176343,rs733590,rs762623
R-HSA-9614085	FOXO-mediated transcription	Gene expression (Transcription)	0.203666	CDKN1A	rs1059234,rs1801270,rs2395655,rs3176343,rs733590,rs762623
R-HSA-69615	G1/S DNA Damage Checkpoints	Cell Cycle	0.209244	CDKN1A	rs1059234,rs1801270,rs2395655,rs3176343,rs733590,rs762623
R-HSA-388841	Costimulation by the CD28 family	Immune System	0.214784	HLA-DPA1	rs3077
R-HSA-425407	SLC-mediated transmembrane transport	Transport of small molecules	0.215229	SLC38A4,SLC7A9	rs11183610,rs11671809,rs12307218,rs12313427,rs12321267,rs12582305,rs17097246,rs180405,rs180420,rs180421,rs180424,rs180427,rs180431,rs180433,rs180437,rs180438,rs2075335,rs2250010,rs2287881,rs2430922,rs2465584,rs2465585,rs2715779,rs2897981,rs3815760,rs929816
R-HSA-170834	Signaling by TGF-beta Receptor Complex	Signal Transduction	0.225752	TFDP1	rs11839469,rs11842514,rs11843987,rs12428926,rs12871443,rs12876129,rs2316121,rs4150697,rs4150715,rs4150722,rs4150724,rs4150729,rs4150731,rs4150733,rs4150747,rs4150756,rs4150792,rs4150817,rs4150819,rs6577057,rs9577594
R-HSA-1912408	Pre-NOTCH Transcription and Translation	Signal Transduction	0.22847	TFDP1	rs11839469,rs11842514,rs11843987,rs12428926,rs12871443,rs12876129,rs2316121,rs4150697,rs4150715,rs4150722,rs4150724,rs4150729,rs4150731,rs4150733,rs4150747,rs4150756,rs4150792,rs4150817,rs4150819,rs6577057,rs9577594
R-HSA-204998	Cell death signalling via NRAGE, NRIF and NADE	Signal Transduction	0.231179	TIAM1	rs2070410,rs2833284,rs724561
R-HSA-5250913	Positive epigenetic regulation of rRNA expression	Gene expression (Transcription)	0.231179	GATAD2B	rs10494303,rs11264465,rs11581644,rs11585416,rs11807461,rs12032914,rs12129468,rs12142130,rs13374471,rs16835630,rs4520447,rs4845576,rs4845578,rs4845584,rs7414227,rs7552274
R-HSA-5578749	Transcriptional regulation by small RNAs	Gene expression (Transcription)	0.231179	IPO8	rs10771748,rs2289300,rs33270,rs4143105,rs6487924,rs7327
R-HSA-422356	Regulation of insulin secretion	Metabolism	0.23657	ADCY5	rs10934643,rs11708067,rs11717195,rs12634663,rs13317079,rs13322080,rs1456116,rs2055166,rs2055168,rs2877716,rs3934729,rs4470442,rs4596093,rs4678010,rs6770805,rs6784930,rs6801416,rs6807089,rs9289218,rs9826728,rs9850375,rs9857714,rs9865576
R-HSA-8852276	The role of GTSE1 in G2/M progression after G2 checkpoint	Cell Cycle	0.23657	CDKN1A	rs1059234,rs1801270,rs2395655,rs3176343,rs733590,rs762623
R-HSA-73854	RNA Polymerase I Promoter Clearance	Gene expression (Transcription)	0.241924	GATAD2B	rs10494303,rs11264465,rs11581644,rs11585416,rs11807461,rs12032914,rs12129468,rs12142130,rs13374471,rs16835630,rs4520447,rs4845576,rs4845578,rs4845584,rs7414227,rs7552274
R-HSA-2559582	Senescence-Associated Secretory Phenotype (SASP)	Cellular responses to external stimuli	0.244587	CDKN1A	rs1059234,rs1801270,rs2395655,rs3176343,rs733590,rs762623
R-HSA-416482	G alpha (12/13) signalling events	Signal Transduction	0.244587	TIAM1	rs2070410,rs2833284,rs724561
R-HSA-73864	RNA Polymerase I Transcription	Gene expression (Transcription)	0.244587	GATAD2B	rs10494303,rs11264465,rs11581644,rs11585416,rs11807461,rs12032914,rs12129468,rs12142130,rs13374471,rs16835630,rs4520447,rs4845576,rs4845578,rs4845584,rs7414227,rs7552274
R-HSA-381340	Transcriptional regulation of white adipocyte differentiation	Developmental Biology	0.255149	PPARG	rs10510418,rs10510419,rs10510420,rs10865710,rs11128597,rs11128598,rs11709077,rs11710969,rs11715073,rs1175543,rs1175544,rs1177809,rs12485478,rs12490265,rs12493718,rs12495364,rs12629751,rs13061415,rs13099828,rs1373641,rs17036188,rs17036321,rs17036326,rs17036700,rs17793693,rs1801282,rs1899951,rs2921188,rs2938397,rs2972162,rs4135268,rs4135278,rs4135280,rs4135283,rs4135295,rs4135304,rs4135336,rs413535…
R-HSA-1500620	Meiosis	Cell Cycle;Reproduction	0.265567	TEX15	rs1592694,rs16877429,rs16877430,rs16877457,rs17560585,rs2111860,rs2111862,rs2467542,rs323349,rs323352,rs323357,rs323362,rs323368,rs323369,rs323372,rs323375,rs323376,rs323377,rs7822711,rs929917
R-HSA-111885	Opioid Signalling	Signal Transduction	0.270723	ADCY5	rs10934643,rs11708067,rs11717195,rs12634663,rs13317079,rs13322080,rs1456116,rs2055166,rs2055168,rs2877716,rs3934729,rs4470442,rs4596093,rs4678010,rs6770805,rs6784930,rs6801416,rs6807089,rs9289218,rs9826728,rs9850375,rs9857714,rs9865576
R-HSA-1912422	Pre-NOTCH Expression and Processing	Signal Transduction	0.270723	TFDP1	rs11839469,rs11842514,rs11843987,rs12428926,rs12871443,rs12876129,rs2316121,rs4150697,rs4150715,rs4150722,rs4150724,rs4150729,rs4150731,rs4150733,rs4150747,rs4150756,rs4150792,rs4150817,rs4150819,rs6577057,rs9577594
R-HSA-9664323	FCGR3A-mediated IL10 synthesis	Disease	0.273288	ADCY5	rs10934643,rs11708067,rs11717195,rs12634663,rs13317079,rs13322080,rs1456116,rs2055166,rs2055168,rs2877716,rs3934729,rs4470442,rs4596093,rs4678010,rs6770805,rs6784930,rs6801416,rs6807089,rs9289218,rs9826728,rs9850375,rs9857714,rs9865576
R-HSA-2682334	EPH-Ephrin signaling	Developmental Biology	0.275844	TIAM1	rs2070410,rs2833284,rs724561
R-HSA-381119	Unfolded Protein Response (UPR)	Metabolism of proteins	0.275844	PDIA5	rs1107377,rs11709496,rs11714064,rs11720822,rs12487822,rs1533394,rs1545324,rs1808987,rs1969262,rs2245540,rs2245542,rs2589596,rs2589597,rs2589600,rs2667461,rs2717225,rs2717235,rs2717236,rs2717237,rs3792361,rs3792369,rs3804749,rs3804753,rs3804755,rs3828391,rs3856615,rs3936679,rs4677994,rs6438778,rs6797673,rs702030,rs7631565,rs836832,rs836838,rs836839,rs836846,rs836847,rs836852,rs836853,rs836858,rs83…
R-HSA-2559580	Oxidative Stress Induced Senescence	Cellular responses to external stimuli	0.278391	TFDP1	rs11839469,rs11842514,rs11843987,rs12428926,rs12871443,rs12876129,rs2316121,rs4150697,rs4150715,rs4150722,rs4150724,rs4150729,rs4150731,rs4150733,rs4150747,rs4150756,rs4150792,rs4150817,rs4150819,rs6577057,rs9577594
R-HSA-9658195	Leishmania infection	Disease	0.28142	ADCY5,GPR176	rs10152851,rs10934643,rs11070235,rs11070236,rs11633436,rs11708067,rs11717195,rs11855441,rs11858909,rs12634663,rs12901700,rs13317079,rs13322080,rs1456116,rs1684931,rs169328,rs16969944,rs17718330,rs1821715,rs1836847,rs1865755,rs2055166,rs2055168,rs275718,rs275720,rs275728,rs275729,rs275751,rs275753,rs275754,rs275760,rs2877716,rs3784391,rs3784392,rs3934729,rs41418150,rs41487846,rs41497851,rs435224,r…
R-HSA-202424	Downstream TCR signaling	Immune System	0.283459	HLA-DPA1	rs3077
R-HSA-8878159	Transcriptional regulation by RUNX3	Gene expression (Transcription)	0.283459	CDKN1A	rs1059234,rs1801270,rs2395655,rs3176343,rs733590,rs762623
R-HSA-193704	p75 NTR receptor-mediated signalling	Signal Transduction	0.28598	TIAM1	rs2070410,rs2833284,rs724561
R-HSA-5619102	SLC transporter disorders	Disease	0.288493	SLC7A9	rs11671809,rs2287881,rs3815760,rs929816
R-HSA-5620912	Anchoring of the basal body to the plasma membrane	Organelle biogenesis and maintenance	0.288493	CEP89	rs10409494,rs10410304,rs11880965,rs11883019,rs16967535,rs16967537,rs16967540,rs17206282,rs17206303,rs17272267,rs17272274,rs17304604,rs17304611,rs2868197,rs4805014,rs6510303,rs7253956,rs892024
R-HSA-9006936	Signaling by TGF-beta family members	Signal Transduction	0.298457	TFDP1	rs11839469,rs11842514,rs11843987,rs12428926,rs12871443,rs12876129,rs2316121,rs4150697,rs4150715,rs4150722,rs4150724,rs4150729,rs4150731,rs4150733,rs4150747,rs4150756,rs4150792,rs4150817,rs4150819,rs6577057,rs9577594
R-HSA-2219528	PI3K/AKT Signaling in Cancer	Disease	0.300927	CDKN1A	rs1059234,rs1801270,rs2395655,rs3176343,rs733590,rs762623
R-HSA-163685	Integration of energy metabolism	Metabolism	0.310721	ADCY5	rs10934643,rs11708067,rs11717195,rs12634663,rs13317079,rs13322080,rs1456116,rs2055166,rs2055168,rs2877716,rs3934729,rs4470442,rs4596093,rs4678010,rs6770805,rs6784930,rs6801416,rs6807089,rs9289218,rs9826728,rs9850375,rs9857714,rs9865576
R-HSA-2672351	Stimuli-sensing channels	Transport of small molecules	0.310721	RAF1	rs1051208,rs1532533,rs1532534,rs17037056,rs17037057,rs2442807,rs2442809,rs2442812,rs3729931,rs3730275,rs4684864,rs4684865,rs4684870,rs5746162,rs6766666,rs9809501
R-HSA-72306	tRNA processing	Metabolism of RNA	0.313149	TSEN2	rs10510422,rs116002,rs12495784,rs1466835,rs1552484,rs1552485,rs1618545,rs17036819,rs17036821,rs17036841,rs17036842,rs17036843,rs17036852,rs17036870,rs17036872,rs2596827,rs2648312,rs299630,rs299631,rs299647,rs299651,rs299653,rs299655,rs4684106,rs7632476,rs796173
R-HSA-382551	Transport of small molecules	Transport of small molecules	0.317039	ADCY5,RAF1,SLC38A4,SLC7A9	rs1051208,rs10934643,rs11183610,rs11671809,rs11708067,rs11717195,rs12307218,rs12313427,rs12321267,rs12582305,rs12634663,rs13317079,rs13322080,rs1456116,rs1532533,rs1532534,rs17037056,rs17037057,rs17097246,rs180405,rs180420,rs180421,rs180424,rs180427,rs180431,rs180433,rs180437,rs180438,rs2055166,rs2055168,rs2075335,rs2250010,rs2287881,rs2430922,rs2442807,rs2442809,rs2442812,rs2465584,rs2465585,rs2…
R-HSA-556833	Metabolism of lipids	Metabolism	0.321581	HSD17B2,PPARG,GPD2,NUDT19	rs10510418,rs10510419,rs10510420,rs10514523,rs10865710,rs10933101,rs11128597,rs11128598,rs11709077,rs11710969,rs11715073,rs1175543,rs1175544,rs1177809,rs12485478,rs12490265,rs12493718,rs12495364,rs12629751,rs13061415,rs13099828,rs1347098,rs1364285,rs1364287,rs1373641,rs1424151,rs1432573,rs16840578,rs16840582,rs16956373,rs16956406,rs17036188,rs17036321,rs17036326,rs17036700,rs17266406,rs17266469,r…
R-HSA-6785807	Interleukin-4 and Interleukin-13 signaling	Immune System	0.322777	CDKN1A	rs1059234,rs1801270,rs2395655,rs3176343,rs733590,rs762623
R-HSA-5610787	Hedgehog 'off' state	Signal Transduction	0.325164	ADCY5	rs10934643,rs11708067,rs11717195,rs12634663,rs13317079,rs13322080,rs1456116,rs2055166,rs2055168,rs2877716,rs3934729,rs4470442,rs4596093,rs4678010,rs6770805,rs6784930,rs6801416,rs6807089,rs9289218,rs9826728,rs9850375,rs9857714,rs9865576
R-HSA-1643685	Disease	Disease	0.328484	DOCK2,ATG7,ADCY5,GPR176,RAF1,CDKN1A,SLC7A9	rs10055949,rs10063658,rs10069924,rs10076580,rs1013192,rs1013193,rs10152851,rs10475919,rs1051208,rs1059234,rs10934643,rs11070235,rs11070236,rs11128547,rs11134586,rs11633436,rs11671809,rs11708067,rs11711175,rs11717195,rs11855441,rs11858909,rs12515906,rs12634663,rs12658902,rs12901700,rs13152998,rs13155521,rs13184078,rs13317079,rs13322080,rs13355359,rs1375204,rs1456116,rs1532533,rs1532534,rs155239,rs…
R-HSA-1474165	Reproduction	Reproduction	0.329912	TEX15	rs1592694,rs16877429,rs16877430,rs16877457,rs17560585,rs2111860,rs2111862,rs2467542,rs323349,rs323352,rs323357,rs323362,rs323368,rs323369,rs323372,rs323375,rs323376,rs323377,rs7822711,rs929917
R-HSA-1989781	PPARA activates gene expression	Metabolism	0.334628	PPARG	rs10510418,rs10510419,rs10510420,rs10865710,rs11128597,rs11128598,rs11709077,rs11710969,rs11715073,rs1175543,rs1175544,rs1177809,rs12485478,rs12490265,rs12493718,rs12495364,rs12629751,rs13061415,rs13099828,rs1373641,rs17036188,rs17036321,rs17036326,rs17036700,rs17793693,rs1801282,rs1899951,rs2921188,rs2938397,rs2972162,rs4135268,rs4135278,rs4135280,rs4135283,rs4135295,rs4135304,rs4135336,rs413535…
R-HSA-212165	Epigenetic regulation of gene expression	Gene expression (Transcription)	0.334628	GATAD2B	rs10494303,rs11264465,rs11581644,rs11585416,rs11807461,rs12032914,rs12129468,rs12142130,rs13374471,rs16835630,rs4520447,rs4845576,rs4845578,rs4845584,rs7414227,rs7552274
R-HSA-202403	TCR signaling	Immune System	0.336973	HLA-DPA1	rs3077
R-HSA-2408522	Selenoamino acid metabolism	Metabolism	0.336973	LARS	rs13153675,rs17427286,rs17428570,rs17492851,rs17492893,rs2895647,rs2962500,rs2962511,rs2963921
R-HSA-74160	Gene expression (Transcription)	Gene expression (Transcription)	0.339092	WWOX,GATAD2B,TFDP1,PPARG,TDRD12,IPO8,CDKN1A	rs1035478,rs10494303,rs10510418,rs10510419,rs10510420,rs10514444,rs10514445,rs10514446,rs1059234,rs1072247,rs1073923,rs10771748,rs10865710,rs1106694,rs11128597,rs11128598,rs11150104,rs11150106,rs11150107,rs1118734,rs1124595,rs1124596,rs1125814,rs1126341,rs11264465,rs11581644,rs11585416,rs11649397,rs11671862,rs11709077,rs11710969,rs11715073,rs1175543,rs1175544,rs1177809,rs11807461,rs11839469,rs118…
R-HSA-400206	Regulation of lipid metabolism by PPARalpha	Metabolism	0.339311	PPARG	rs10510418,rs10510419,rs10510420,rs10865710,rs11128597,rs11128598,rs11709077,rs11710969,rs11715073,rs1175543,rs1175544,rs1177809,rs12485478,rs12490265,rs12493718,rs12495364,rs12629751,rs13061415,rs13099828,rs1373641,rs17036188,rs17036321,rs17036326,rs17036700,rs17793693,rs1801282,rs1899951,rs2921188,rs2938397,rs2972162,rs4135268,rs4135278,rs4135280,rs4135283,rs4135295,rs4135304,rs4135336,rs413535…
R-HSA-8878166	Transcriptional regulation by RUNX2	Gene expression (Transcription)	0.341641	CDKN1A	rs1059234,rs1801270,rs2395655,rs3176343,rs733590,rs762623
R-HSA-162582	Signal Transduction	Signal Transduction	0.345901	WWOX,PPARG,RHPN2,HRH1,ARHGAP15,GATAD2B,ADCY5,TIAM1,TFDP1,GPR176,RAF1,CDKN1A	rs10152851,rs10176686,rs10184671,rs10195682,rs10201629,rs10405768,rs10421069,rs10494303,rs10496941,rs10496943,rs10496944,rs10496945,rs10510418,rs10510419,rs10510420,rs1051208,rs10514444,rs10514445,rs10514446,rs1059234,rs1072247,rs1073923,rs10865710,rs10934643,rs1106694,rs11070235,rs11070236,rs11128597,rs11128598,rs11150104,rs11150106,rs11150107,rs1118734,rs1124595,rs1124596,rs1125814,rs1126341,rs…
R-HSA-2132295	MHC class II antigen presentation	Immune System	0.348582	HLA-DPA1	rs3077
R-HSA-1483206	Glycerophospholipid biosynthesis	Metabolism	0.362252	GPD2	rs10933101,rs1347098,rs1432573,rs16840578,rs16840582,rs17266406,rs17266469,rs2280278,rs2288760,rs3769364,rs3916984,rs41492145,rs4664828,rs7561404,rs7591462,rs7598433,rs9288604
R-HSA-162909	Host Interactions of HIV factors	Disease	0.364502	DOCK2	rs10055949,rs10063658,rs10069924,rs10076580,rs1013192,rs1013193,rs10475919,rs11134586,rs12515906,rs12658902,rs13152998,rs13155521,rs13184078,rs13355359,rs155239,rs17051884,rs17071652,rs17645503,rs17669249,rs17669613,rs17736733,rs17736846,rs185532,rs2112704,rs2161404,rs2279318,rs2306558,rs2306560,rs2625384,rs262836,rs262840,rs262841,rs262842,rs262847,rs262848,rs262851,rs262852,rs262858,rs262859,rs…
R-HSA-166520	Signaling by NTRKs	Signal Transduction	0.375642	TIAM1	rs2070410,rs2833284,rs724561
R-HSA-1632852	Macroautophagy	Autophagy	0.377847	ATG7	rs11128547,rs11711175,rs1375204,rs17034318,rs2594966,rs2594972,rs2594980,rs2594995,rs346078,rs346081,rs4684065,rs7625184,rs7635473,rs921226
R-HSA-5621481	C-type lectin receptors (CLRs)	Immune System	0.384416	RAF1	rs1051208,rs1532533,rs1532534,rs17037056,rs17037057,rs2442807,rs2442809,rs2442812,rs3729931,rs3730275,rs4684864,rs4684865,rs4684870,rs5746162,rs6766666,rs9809501
R-HSA-73887	Death Receptor Signalling	Signal Transduction	0.384416	TIAM1	rs2070410,rs2833284,rs724561
R-HSA-5358351	Signaling by Hedgehog	Signal Transduction	0.407932	ADCY5	rs10934643,rs11708067,rs11717195,rs12634663,rs13317079,rs13322080,rs1456116,rs2055166,rs2055168,rs2877716,rs3934729,rs4470442,rs4596093,rs4678010,rs6770805,rs6784930,rs6801416,rs6807089,rs9289218,rs9826728,rs9850375,rs9857714,rs9865576
R-HSA-8957322	Metabolism of steroids	Metabolism	0.410026	HSD17B2	rs10514523,rs1364285,rs1364287,rs1424151,rs16956373,rs16956406,rs2042429,rs2955157,rs2955159,rs2955162,rs2966244,rs2966245,rs3111351,rs4398102,rs4889456,rs6564962,rs723012,rs8191163,rs8191243,rs8191245,rs9889094
R-HSA-9612973	Autophagy	Autophagy	0.410026	ATG7	rs11128547,rs11711175,rs1375204,rs17034318,rs2594966,rs2594972,rs2594980,rs2594995,rs346078,rs346081,rs4684065,rs7625184,rs7635473,rs921226
R-HSA-5633007	Regulation of TP53 Activity	Gene expression (Transcription)	0.424483	GATAD2B	rs10494303,rs11264465,rs11581644,rs11585416,rs11807461,rs12032914,rs12129468,rs12142130,rs13374471,rs16835630,rs4520447,rs4845576,rs4845578,rs4845584,rs7414227,rs7552274
R-HSA-168249	Innate Immune System	Immune System	0.426482	DOCK2,ATG7,RAF1,CRISP3,RAB44	rs10055949,rs10063658,rs10069924,rs10076580,rs1013192,rs1013193,rs10475919,rs1051208,rs11128547,rs11134586,rs11711175,rs12515906,rs12658902,rs13152998,rs13155521,rs13184078,rs13196440,rs13355359,rs1375204,rs1532533,rs1532534,rs155239,rs17034318,rs17037056,rs17037057,rs17051884,rs17071652,rs17645503,rs17669249,rs17669613,rs17736733,rs17736846,rs185532,rs2112704,rs2161404,rs2279318,rs2306558,rs2306…
R-HSA-983231	Factors involved in megakaryocyte development and platelet production	Hemostasis	0.432588	DOCK2	rs10055949,rs10063658,rs10069924,rs10076580,rs1013192,rs1013193,rs10475919,rs11134586,rs12515906,rs12658902,rs13152998,rs13155521,rs13184078,rs13355359,rs155239,rs17051884,rs17071652,rs17645503,rs17669249,rs17669613,rs17736733,rs17736846,rs185532,rs2112704,rs2161404,rs2279318,rs2306558,rs2306560,rs2625384,rs262836,rs262840,rs262841,rs262842,rs262847,rs262848,rs262851,rs262852,rs262858,rs262859,rs…
R-HSA-9609507	Protein localization	Protein localization	0.4366	NUDT19	rs1827700,rs8112297
R-HSA-3108232	SUMO E3 ligases SUMOylate target proteins	Metabolism of proteins	0.444539	PPARG	rs10510418,rs10510419,rs10510420,rs10865710,rs11128597,rs11128598,rs11709077,rs11710969,rs11715073,rs1175543,rs1175544,rs1177809,rs12485478,rs12490265,rs12493718,rs12495364,rs12629751,rs13061415,rs13099828,rs1373641,rs17036188,rs17036321,rs17036326,rs17036700,rs17793693,rs1801282,rs1899951,rs2921188,rs2938397,rs2972162,rs4135268,rs4135278,rs4135280,rs4135283,rs4135295,rs4135304,rs4135336,rs413535…
R-HSA-2990846	SUMOylation	Metabolism of proteins	0.456245	PPARG	rs10510418,rs10510419,rs10510420,rs10865710,rs11128597,rs11128598,rs11709077,rs11710969,rs11715073,rs1175543,rs1175544,rs1177809,rs12485478,rs12490265,rs12493718,rs12495364,rs12629751,rs13061415,rs13099828,rs1373641,rs17036188,rs17036321,rs17036326,rs17036700,rs17793693,rs1801282,rs1899951,rs2921188,rs2938397,rs2972162,rs4135268,rs4135278,rs4135280,rs4135283,rs4135295,rs4135304,rs4135336,rs413535…
R-HSA-5619115	Disorders of transmembrane transporters	Disease	0.456245	SLC7A9	rs11671809,rs2287881,rs3815760,rs929816
R-HSA-109581	Apoptosis	Programmed Cell Death	0.462007	TFDP1	rs11839469,rs11842514,rs11843987,rs12428926,rs12871443,rs12876129,rs2316121,rs4150697,rs4150715,rs4150722,rs4150724,rs4150729,rs4150731,rs4150733,rs4150747,rs4150756,rs4150792,rs4150817,rs4150819,rs6577057,rs9577594
R-HSA-8978868	Fatty acid metabolism	Metabolism	0.462007	NUDT19	rs1827700,rs8112297
R-HSA-5357801	Programmed Cell Death	Programmed Cell Death	0.46771	TFDP1	rs11839469,rs11842514,rs11843987,rs12428926,rs12871443,rs12876129,rs2316121,rs4150697,rs4150715,rs4150722,rs4150724,rs4150729,rs4150731,rs4150733,rs4150747,rs4150756,rs4150792,rs4150817,rs4150819,rs6577057,rs9577594
R-HSA-6791226	Major pathway of rRNA processing in the nucleolus and cytosol	Metabolism of RNA	0.46771	MPHOSPH6	rs1056654,rs1056690,rs11643324,rs11645604,rs11647563,rs12448672,rs16956576,rs2288050,rs2303267,rs4889476,rs6564985,rs6564988,rs7196909
R-HSA-983712	Ion channel transport	Transport of small molecules	0.475223	RAF1	rs1051208,rs1532533,rs1532534,rs17037056,rs17037057,rs2442807,rs2442809,rs2442812,rs3729931,rs3730275,rs4684864,rs4684865,rs4684870,rs5746162,rs6766666,rs9809501
R-HSA-202733	Cell surface interactions at the vascular wall	Hemostasis	0.486299	SLC7A9	rs11671809,rs2287881,rs3815760,rs929816
R-HSA-8868773	rRNA processing in the nucleus and cytosol	Metabolism of RNA	0.486299	MPHOSPH6	rs1056654,rs1056690,rs11643324,rs11645604,rs11647563,rs12448672,rs16956576,rs2288050,rs2303267,rs4889476,rs6564985,rs6564988,rs7196909
R-HSA-1640170	Cell Cycle	Cell Cycle	0.486802	TEX15,TFDP1,CDKN1A	rs1059234,rs11839469,rs11842514,rs11843987,rs12428926,rs12871443,rs12876129,rs1592694,rs16877429,rs16877430,rs16877457,rs17560585,rs1801270,rs2111860,rs2111862,rs2316121,rs2395655,rs2467542,rs3176343,rs323349,rs323352,rs323357,rs323362,rs323368,rs323369,rs323372,rs323375,rs323376,rs323377,rs4150697,rs4150715,rs4150722,rs4150724,rs4150729,rs4150731,rs4150733,rs4150747,rs4150756,rs4150792,rs4150817…
R-HSA-69275	G2/M Transition	Cell Cycle	0.497147	CDKN1A	rs1059234,rs1801270,rs2395655,rs3176343,rs733590,rs762623
R-HSA-109582	Hemostasis	Hemostasis	0.499496	DOCK2,RAF1,SLC7A9	rs10055949,rs10063658,rs10069924,rs10076580,rs1013192,rs1013193,rs10475919,rs1051208,rs11134586,rs11671809,rs12515906,rs12658902,rs13152998,rs13155521,rs13184078,rs13355359,rs1532533,rs1532534,rs155239,rs17037056,rs17037057,rs17051884,rs17071652,rs17645503,rs17669249,rs17669613,rs17736733,rs17736846,rs185532,rs2112704,rs2161404,rs2279318,rs2287881,rs2306558,rs2306560,rs2442807,rs2442809,rs2442812…
R-HSA-453274	Mitotic G2-G2/M phases	Cell Cycle	0.500714	CDKN1A	rs1059234,rs1801270,rs2395655,rs3176343,rs733590,rs762623
R-HSA-72312	rRNA processing	Metabolism of RNA	0.502488	MPHOSPH6	rs1056654,rs1056690,rs11643324,rs11645604,rs11647563,rs12448672,rs16956576,rs2288050,rs2303267,rs4889476,rs6564985,rs6564988,rs7196909
R-HSA-5617833	Cilium Assembly	Organelle biogenesis and maintenance	0.506017	CEP89	rs10409494,rs10410304,rs11880965,rs11883019,rs16967535,rs16967537,rs16967540,rs17206282,rs17206303,rs17272267,rs17272274,rs17304604,rs17304611,rs2868197,rs4805014,rs6510303,rs7253956,rs892024
R-HSA-112314	Neurotransmitter receptors and postsynaptic signal transmission	Neuronal System	0.509522	ADCY5	rs10934643,rs11708067,rs11717195,rs12634663,rs13317079,rs13322080,rs1456116,rs2055166,rs2055168,rs2877716,rs3934729,rs4470442,rs4596093,rs4678010,rs6770805,rs6784930,rs6801416,rs6807089,rs9289218,rs9826728,rs9850375,rs9857714,rs9865576
R-HSA-5689880	Ub-specific processing proteases	Metabolism of proteins	0.511266	USP10	rs11641007,rs12149617,rs12445172,rs12600094,rs12922556,rs12932018,rs1541699,rs16974422,rs16974436,rs16974449,rs16974538,rs16974541,rs16974548,rs16974564,rs17763304,rs17764258,rs17831494,rs1862794,rs3751760,rs3764286,rs3829554,rs41327444,rs41386649,rs41403646,rs41422347,rs41451547,rs4510001,rs4782655,rs4783057,rs6564068,rs7186451,rs7197496,rs7197843,rs7199123,rs7202154,rs7205632,rs744838,rs744839,…
R-HSA-1483257	Phospholipid metabolism	Metabolism	0.519893	GPD2	rs10933101,rs1347098,rs1432573,rs16840578,rs16840582,rs17266406,rs17266469,rs2280278,rs2288760,rs3769364,rs3916984,rs41492145,rs4664828,rs7561404,rs7591462,rs7598433,rs9288604
R-HSA-416476	G alpha (q) signalling events	Signal Transduction	0.53005	HRH1	rs11915050,rs12488410,rs12489945,rs12493961,rs13061242,rs164100,rs17034062,rs17034071,rs17034099,rs1809049,rs184700,rs2035665,rs2171544,rs2343861,rs238615,rs346076,rs346087,rs347585,rs347587,rs347599,rs347607,rs433303,rs440646,rs443503,rs4684059,rs617156,rs6442233,rs6442234,rs6774099,rs6796787,rs6803158,rs7625756,rs7630582
R-HSA-1280215	Cytokine Signaling in Immune system	Immune System	0.532949	RAF1,CIITA,CDKN1A,HLA-DPA1	rs1051208,rs1059234,rs11074938,rs11074939,rs11074941,rs1532533,rs1532534,rs17037056,rs17037057,rs1801270,rs2229322,rs2395655,rs2442807,rs2442809,rs2442812,rs3077,rs3176343,rs3729931,rs3730275,rs4072864,rs4072865,rs4684864,rs4684865,rs4684870,rs4774,rs4780334,rs4780335,rs4781024,rs5746162,rs6416648,rs6498126,rs6498131,rs6498132,rs6498134,rs6766666,rs7186030,rs7203275,rs7204799,rs733590,rs7404786,r…
R-HSA-157118	Signaling by NOTCH	Signal Transduction	0.533389	TFDP1	rs11839469,rs11842514,rs11843987,rs12428926,rs12871443,rs12876129,rs2316121,rs4150697,rs4150715,rs4150722,rs4150724,rs4150729,rs4150731,rs4150733,rs4150747,rs4150756,rs4150792,rs4150817,rs4150819,rs6577057,rs9577594
R-HSA-162906	HIV Infection	Disease	0.552944	DOCK2	rs10055949,rs10063658,rs10069924,rs10076580,rs1013192,rs1013193,rs10475919,rs11134586,rs12515906,rs12658902,rs13152998,rs13155521,rs13184078,rs13355359,rs155239,rs17051884,rs17071652,rs17645503,rs17669249,rs17669613,rs17736733,rs17736846,rs185532,rs2112704,rs2161404,rs2279318,rs2306558,rs2306560,rs2625384,rs262836,rs262840,rs262841,rs262842,rs262847,rs262848,rs262851,rs262852,rs262858,rs262859,rs…
R-HSA-8951664	Neddylation	Metabolism of proteins	0.560854	DCUN1D2	rs12428611,rs13705,rs14067,rs2260894,rs2260897,rs3814254,rs4545697,rs9577553,rs9577555
R-HSA-3247509	Chromatin modifying enzymes	Chromatin organization	0.565535	GATAD2B	rs10494303,rs11264465,rs11581644,rs11585416,rs11807461,rs12032914,rs12129468,rs12142130,rs13374471,rs16835630,rs4520447,rs4845576,rs4845578,rs4845584,rs7414227,rs7552274
R-HSA-4839726	Chromatin organization	Chromatin organization	0.565535	GATAD2B	rs10494303,rs11264465,rs11581644,rs11585416,rs11807461,rs12032914,rs12129468,rs12142130,rs13374471,rs16835630,rs4520447,rs4845576,rs4845578,rs4845584,rs7414227,rs7552274
R-HSA-5673001	RAF/MAP kinase cascade	Signal Transduction;Immune System	0.579288	RAF1	rs1051208,rs1532533,rs1532534,rs17037056,rs17037057,rs2442807,rs2442809,rs2442812,rs3729931,rs3730275,rs4684864,rs4684865,rs4684870,rs5746162,rs6766666,rs9809501
R-HSA-5684996	MAPK1/MAPK3 signaling	Signal Transduction	0.58822	RAF1	rs1051208,rs1532533,rs1532534,rs17037056,rs17037057,rs2442807,rs2442809,rs2442812,rs3729931,rs3730275,rs4684864,rs4684865,rs4684870,rs5746162,rs6766666,rs9809501
R-HSA-76002	Platelet activation, signaling and aggregation	Hemostasis	0.596967	RAF1	rs1051208,rs1532533,rs1532534,rs17037056,rs17037057,rs2442807,rs2442809,rs2442812,rs3729931,rs3730275,rs4684864,rs4684865,rs4684870,rs5746162,rs6766666,rs9809501
R-HSA-212436	Generic Transcription Pathway	Gene expression (Transcription)	0.60276	WWOX,PPARG,GATAD2B,TFDP1,CDKN1A	rs10494303,rs10510418,rs10510419,rs10510420,rs10514444,rs10514445,rs10514446,rs1059234,rs1072247,rs1073923,rs10865710,rs1106694,rs11128597,rs11128598,rs11150104,rs11150106,rs11150107,rs1118734,rs1124595,rs1124596,rs1125814,rs1126341,rs11264465,rs11581644,rs11585416,rs11649397,rs11709077,rs11710969,rs11715073,rs1175543,rs1175544,rs1177809,rs11807461,rs11839469,rs11842514,rs11843987,rs11860271,rs11…
R-HSA-9607240	FLT3 Signaling	Immune System	0.605534	RAF1	rs1051208,rs1532533,rs1532534,rs17037056,rs17037057,rs2442807,rs2442809,rs2442812,rs3729931,rs3730275,rs4684864,rs4684865,rs4684870,rs5746162,rs6766666,rs9809501
R-HSA-112315	Transmission across Chemical Synapses	Neuronal System	0.609751	ADCY5	rs10934643,rs11708067,rs11717195,rs12634663,rs13317079,rs13322080,rs1456116,rs2055166,rs2055168,rs2877716,rs3934729,rs4470442,rs4596093,rs4678010,rs6770805,rs6784930,rs6801416,rs6807089,rs9289218,rs9826728,rs9850375,rs9857714,rs9865576
R-HSA-69620	Cell Cycle Checkpoints	Cell Cycle	0.618053	CDKN1A	rs1059234,rs1801270,rs2395655,rs3176343,rs733590,rs762623
R-HSA-9006934	Signaling by Receptor Tyrosine Kinases	Signal Transduction	0.694079	WWOX,TIAM1	rs10514444,rs10514445,rs10514446,rs1072247,rs1073923,rs1106694,rs11150104,rs11150106,rs11150107,rs1118734,rs1124595,rs1124596,rs1125814,rs1126341,rs11649397,rs11860271,rs11860793,rs11861180,rs11864502,rs11864756,rs11864768,rs12149540,rs12443658,rs12447303,rs12448376,rs12448854,rs12920972,rs12921046,rs12923682,rs12926134,rs12928190,rs12932650,rs12935055,rs13335801,rs13335885,rs1543296,rs1554974,rs…
R-HSA-418555	G alpha (s) signalling events	Signal Transduction	0.697466	GPR176,ADCY5	rs10152851,rs10934643,rs11070235,rs11070236,rs11633436,rs11708067,rs11717195,rs11855441,rs11858909,rs12634663,rs12901700,rs13317079,rs13322080,rs1456116,rs1684931,rs169328,rs16969944,rs17718330,rs1821715,rs1836847,rs1865755,rs2055166,rs2055168,rs275718,rs275720,rs275728,rs275729,rs275751,rs275753,rs275754,rs275760,rs2877716,rs3784391,rs3784392,rs3934729,rs41418150,rs41487846,rs41497851,rs435224,r…
R-HSA-69278	Cell Cycle, Mitotic	Cell Cycle	0.705293	TFDP1,CDKN1A	rs1059234,rs11839469,rs11842514,rs11843987,rs12428926,rs12871443,rs12876129,rs1801270,rs2316121,rs2395655,rs3176343,rs4150697,rs4150715,rs4150722,rs4150724,rs4150729,rs4150731,rs4150733,rs4150747,rs4150756,rs4150792,rs4150817,rs4150819,rs6577057,rs733590,rs762623,rs9577594
R-HSA-9675108	Nervous system development	Developmental Biology	0.721253	TIAM1	rs2070410,rs2833284,rs724561
R-HSA-5663205	Infectious disease	Disease	0.745097	DOCK2,ADCY5,GPR176	rs10055949,rs10063658,rs10069924,rs10076580,rs1013192,rs1013193,rs10152851,rs10475919,rs10934643,rs11070235,rs11070236,rs11134586,rs11633436,rs11708067,rs11717195,rs11855441,rs11858909,rs12515906,rs12634663,rs12658902,rs12901700,rs13152998,rs13155521,rs13184078,rs13317079,rs13322080,rs13355359,rs1456116,rs155239,rs1684931,rs169328,rs16969944,rs17051884,rs17071652,rs17645503,rs17669249,rs17669613,…
R-HSA-1280218	Adaptive Immune System	Immune System	0.75543	ATG7,RAF1,HLA-DPA1	rs1051208,rs11128547,rs11711175,rs1375204,rs1532533,rs1532534,rs17034318,rs17037056,rs17037057,rs2442807,rs2442809,rs2442812,rs2594966,rs2594972,rs2594980,rs2594995,rs3077,rs346078,rs346081,rs3729931,rs3730275,rs4684065,rs4684864,rs4684865,rs4684870,rs5746162,rs6766666,rs7625184,rs7635473,rs921226,rs9809501
R-HSA-388396	GPCR downstream signalling	Signal Transduction	0.784585	HRH1,GPR176,TIAM1,ADCY5	rs10152851,rs10934643,rs11070235,rs11070236,rs11633436,rs11708067,rs11717195,rs11855441,rs11858909,rs11915050,rs12488410,rs12489945,rs12493961,rs12634663,rs12901700,rs13061242,rs13317079,rs13322080,rs1456116,rs164100,rs1684931,rs169328,rs16969944,rs17034062,rs17034071,rs17034099,rs17718330,rs1809049,rs1821715,rs1836847,rs184700,rs1865755,rs2035665,rs2055166,rs2055168,rs2070410,rs2171544,rs2343861…
R-HSA-1266738	Developmental Biology	Developmental Biology	0.78811	PPARG,TFDP1,TIAM1,CDKN1A	rs10510418,rs10510419,rs10510420,rs1059234,rs10865710,rs11128597,rs11128598,rs11709077,rs11710969,rs11715073,rs1175543,rs1175544,rs1177809,rs11839469,rs11842514,rs11843987,rs12428926,rs12485478,rs12490265,rs12493718,rs12495364,rs12629751,rs12871443,rs12876129,rs13061415,rs13099828,rs1373641,rs17036188,rs17036321,rs17036326,rs17036700,rs17793693,rs1801270,rs1801282,rs1899951,rs2070410,rs2316121,rs…
R-HSA-73857	RNA Polymerase II Transcription	Gene expression (Transcription)	0.80249	WWOX,GATAD2B,TFDP1,PPARG,CDKN1A	rs10494303,rs10510418,rs10510419,rs10510420,rs10514444,rs10514445,rs10514446,rs1059234,rs1072247,rs1073923,rs10865710,rs1106694,rs11128597,rs11128598,rs11150104,rs11150106,rs11150107,rs1118734,rs1124595,rs1124596,rs1125814,rs1126341,rs11264465,rs11581644,rs11585416,rs11649397,rs11709077,rs11710969,rs11715073,rs1175543,rs1175544,rs1177809,rs11807461,rs11839469,rs11842514,rs11843987,rs11860271,rs11…
R-HSA-392499	Metabolism of proteins	Metabolism of proteins	0.834445	USP10,PDIA5,PPARG,DCUN1D2,LARS,RAB44	rs10510418,rs10510419,rs10510420,rs10865710,rs1107377,rs11128597,rs11128598,rs11641007,rs11709077,rs11709496,rs11710969,rs11714064,rs11715073,rs11720822,rs1175543,rs1175544,rs1177809,rs12149617,rs12428611,rs12445172,rs12485478,rs12487822,rs12490265,rs12493718,rs12495364,rs12600094,rs12629751,rs12922556,rs12932018,rs13061415,rs13099828,rs13153675,rs13705,rs1373641,rs14067,rs1533394,rs1541699,rs154…
R-HSA-1430728	Metabolism	Metabolism	0.83535	HSD17B2,PPARG,ADCY5,GPD2,LARS,NUDT19	rs10510418,rs10510419,rs10510420,rs10514523,rs10865710,rs10933101,rs10934643,rs11128597,rs11128598,rs11708067,rs11709077,rs11710969,rs11715073,rs11717195,rs1175543,rs1175544,rs1177809,rs12485478,rs12490265,rs12493718,rs12495364,rs12629751,rs12634663,rs13061415,rs13099828,rs13153675,rs13317079,rs13322080,rs1347098,rs1364285,rs1364287,rs1373641,rs1424151,rs1432573,rs1456116,rs16840578,rs16840582,rs…
R-HSA-168256	Immune System	Immune System	0.837792	DOCK2,ATG7,RAF1,CIITA,CDKN1A,HLA-DPA1,CRISP3,RAB44	rs10055949,rs10063658,rs10069924,rs10076580,rs1013192,rs1013193,rs10475919,rs1051208,rs1059234,rs11074938,rs11074939,rs11074941,rs11128547,rs11134586,rs11711175,rs12515906,rs12658902,rs13152998,rs13155521,rs13184078,rs13196440,rs13355359,rs1375204,rs1532533,rs1532534,rs155239,rs17034318,rs17037056,rs17037057,rs17051884,rs17071652,rs17645503,rs17669249,rs17669613,rs17736733,rs17736846,rs1801270,rs…
R-HSA-1852241	Organelle biogenesis and maintenance	Organelle biogenesis and maintenance	1	CEP89	rs10409494,rs10410304,rs11880965,rs11883019,rs16967535,rs16967537,rs16967540,rs17206282,rs17206303,rs17272267,rs17272274,rs17304604,rs17304611,rs2868197,rs4805014,rs6510303,rs7253956,rs892024
R-HSA-195258	RHO GTPase Effectors	Signal Transduction	1	RHPN2	rs10405768,rs10421069,rs12462426,rs12972060,rs1559088,rs16967749,rs6510328,rs7246302,rs7246814,rs7257754,rs8106293,rs8182598
R-HSA-199991	Membrane Trafficking	Vesicle-mediated transport	1	ANKRD27,TRAPPC12	rs10409374,rs11666270,rs11684337,rs11692425,rs11878322,rs12150976,rs12473186,rs17693106,rs17760196,rs17760227,rs17833279,rs2302969,rs2324567,rs259218,rs259219,rs259228,rs259229,rs259234,rs259279,rs259286,rs380320,rs382416,rs395136,rs405858,rs406470,rs417823,rs438268,rs4805790,rs4854187,rs4971504,rs6723050,rs7250780,rs731673,rs731674,rs8100404,rs8100423,rs8109518,rs8112647,rs9304837
R-HSA-2262752	Cellular responses to stress	Cellular responses to external stimuli	1	TFDP1,CDKN1A	rs1059234,rs11839469,rs11842514,rs11843987,rs12428926,rs12871443,rs12876129,rs1801270,rs2316121,rs2395655,rs3176343,rs4150697,rs4150715,rs4150722,rs4150724,rs4150729,rs4150731,rs4150733,rs4150747,rs4150756,rs4150792,rs4150817,rs4150819,rs6577057,rs733590,rs762623,rs9577594
R-HSA-372790	Signaling by GPCR	Signal Transduction	1	HRH1,ADCY5,GPR176,TIAM1	rs10152851,rs10934643,rs11070235,rs11070236,rs11633436,rs11708067,rs11717195,rs11855441,rs11858909,rs11915050,rs12488410,rs12489945,rs12493961,rs12634663,rs12901700,rs13061242,rs13317079,rs13322080,rs1456116,rs164100,rs1684931,rs169328,rs16969944,rs17034062,rs17034071,rs17034099,rs17718330,rs1809049,rs1821715,rs1836847,rs184700,rs1865755,rs2035665,rs2055166,rs2055168,rs2070410,rs2171544,rs2343861…
R-HSA-373076	Class A/1 (Rhodopsin-like receptors)	Signal Transduction	1	HRH1	rs11915050,rs12488410,rs12489945,rs12493961,rs13061242,rs164100,rs17034062,rs17034071,rs17034099,rs1809049,rs184700,rs2035665,rs2171544,rs2343861,rs238615,rs346076,rs346087,rs347585,rs347587,rs347599,rs347607,rs433303,rs440646,rs443503,rs4684059,rs617156,rs6442233,rs6442234,rs6774099,rs6796787,rs6803158,rs7625756,rs7630582
R-HSA-418594	G alpha (i) signalling events	Signal Transduction	1	ADCY5	rs10934643,rs11708067,rs11717195,rs12634663,rs13317079,rs13322080,rs1456116,rs2055166,rs2055168,rs2877716,rs3934729,rs4470442,rs4596093,rs4678010,rs6770805,rs6784930,rs6801416,rs6807089,rs9289218,rs9826728,rs9850375,rs9857714,rs9865576
R-HSA-422475	Axon guidance	Developmental Biology	1	TIAM1	rs2070410,rs2833284,rs724561
R-HSA-449147	Signaling by Interleukins	Immune System	1	CDKN1A	rs1059234,rs1801270,rs2395655,rs3176343,rs733590,rs762623
R-HSA-500792	GPCR ligand binding	Signal Transduction	1	HRH1	rs11915050,rs12488410,rs12489945,rs12493961,rs13061242,rs164100,rs17034062,rs17034071,rs17034099,rs1809049,rs184700,rs2035665,rs2171544,rs2343861,rs238615,rs346076,rs346087,rs347585,rs347587,rs347599,rs347607,rs433303,rs440646,rs443503,rs4684059,rs617156,rs6442233,rs6442234,rs6774099,rs6796787,rs6803158,rs7625756,rs7630582
R-HSA-5653656	Vesicle-mediated transport	Vesicle-mediated transport	1	ANKRD27,TRAPPC12	rs10409374,rs11666270,rs11684337,rs11692425,rs11878322,rs12150976,rs12473186,rs17693106,rs17760196,rs17760227,rs17833279,rs2302969,rs2324567,rs259218,rs259219,rs259228,rs259229,rs259234,rs259279,rs259286,rs380320,rs382416,rs395136,rs405858,rs406470,rs417823,rs438268,rs4805790,rs4854187,rs4971504,rs6723050,rs7250780,rs731673,rs731674,rs8100404,rs8100423,rs8109518,rs8112647,rs9304837
R-HSA-5683057	MAPK family signaling cascades	Signal Transduction	1	RAF1	rs1051208,rs1532533,rs1532534,rs17037056,rs17037057,rs2442807,rs2442809,rs2442812,rs3729931,rs3730275,rs4684864,rs4684865,rs4684870,rs5746162,rs6766666,rs9809501
R-HSA-5688426	Deubiquitination	Metabolism of proteins	1	USP10	rs11641007,rs12149617,rs12445172,rs12600094,rs12922556,rs12932018,rs1541699,rs16974422,rs16974436,rs16974449,rs16974538,rs16974541,rs16974548,rs16974564,rs17763304,rs17764258,rs17831494,rs1862794,rs3751760,rs3764286,rs3829554,rs41327444,rs41386649,rs41403646,rs41422347,rs41451547,rs4510001,rs4782655,rs4783057,rs6564068,rs7186451,rs7197496,rs7197843,rs7199123,rs7202154,rs7205632,rs744838,rs744839,…
R-HSA-597592	Post-translational protein modification	Metabolism of proteins	1	USP10,PPARG,DCUN1D2,RAB44	rs10510418,rs10510419,rs10510420,rs10865710,rs11128597,rs11128598,rs11641007,rs11709077,rs11710969,rs11715073,rs1175543,rs1175544,rs1177809,rs12149617,rs12428611,rs12445172,rs12485478,rs12490265,rs12493718,rs12495364,rs12600094,rs12629751,rs12922556,rs12932018,rs13061415,rs13099828,rs13705,rs1373641,rs14067,rs1541699,rs16974422,rs16974436,rs16974449,rs16974538,rs16974541,rs16974548,rs16974564,rs1…
R-HSA-71291	Metabolism of amino acids and derivatives	Metabolism	1	LARS	rs13153675,rs17427286,rs17428570,rs17492851,rs17492893,rs2895647,rs2962500,rs2962511,rs2963921
R-HSA-72766	Translation	Metabolism of proteins	1	LARS	rs13153675,rs17427286,rs17428570,rs17492851,rs17492893,rs2895647,rs2962500,rs2962511,rs2963921
R-HSA-73894	DNA Repair	DNA Repair	1	USP10	rs11641007,rs12149617,rs12445172,rs12600094,rs12922556,rs12932018,rs1541699,rs16974422,rs16974436,rs16974449,rs16974538,rs16974541,rs16974548,rs16974564,rs17763304,rs17764258,rs17831494,rs1862794,rs3751760,rs3764286,rs3829554,rs41327444,rs41386649,rs41403646,rs41422347,rs41451547,rs4510001,rs4782655,rs4783057,rs6564068,rs7186451,rs7197496,rs7197843,rs7199123,rs7202154,rs7205632,rs744838,rs744839,…
R-HSA-8953854	Metabolism of RNA	Metabolism of RNA	1	TSEN2,MPHOSPH6	rs10510422,rs1056654,rs1056690,rs116002,rs11643324,rs11645604,rs11647563,rs12448672,rs12495784,rs1466835,rs1552484,rs1552485,rs1618545,rs16956576,rs17036819,rs17036821,rs17036841,rs17036842,rs17036843,rs17036852,rs17036870,rs17036872,rs2288050,rs2303267,rs2596827,rs2648312,rs299630,rs299631,rs299647,rs299651,rs299653,rs299655,rs4684106,rs4889476,rs6564985,rs6564988,rs7196909,rs7632476,rs796173
R-HSA-8953897	Cellular responses to external stimuli	Cellular responses to external stimuli	1	TFDP1,CDKN1A	rs1059234,rs11839469,rs11842514,rs11843987,rs12428926,rs12871443,rs12876129,rs1801270,rs2316121,rs2395655,rs3176343,rs4150697,rs4150715,rs4150722,rs4150724,rs4150729,rs4150731,rs4150733,rs4150747,rs4150756,rs4150792,rs4150817,rs4150819,rs6577057,rs733590,rs762623,rs9577594
R-HSA-983168	Antigen processing: Ubiquitination & Proteasome degradation	Immune System	1	ATG7	rs11128547,rs11711175,rs1375204,rs17034318,rs2594966,rs2594972,rs2594980,rs2594995,rs346078,rs346081,rs4684065,rs7625184,rs7635473,rs921226
R-HSA-983169	Class I MHC mediated antigen processing & presentation	Immune System	1	ATG7	rs11128547,rs11711175,rs1375204,rs17034318,rs2594966,rs2594972,rs2594980,rs2594995,rs346078,rs346081,rs4684065,rs7625184,rs7635473,rs921226

## Sheet: Supplemental_Reactome_2
XPEHH/LSBL results
Pathway ID	Description	Parent(s)	p-Value	Genes Involved	Variation IDs
R-HSA-139853	Elevation of cytosolic Ca2+ levels	Hemostasis	9.5e-05	P2RX7,P2RX4,ITPR2	rs1049376,rs1049377,rs10774588,rs10849859,rs11048474,rs11610621,rs1180051,rs12299020,rs12304035,rs12815078,rs1718133,rs1963773,rs2071272,rs208293,rs208296,rs208305,rs208307,rs2230912,rs25643,rs2567991,rs2570,rs2668252,rs2857585,rs503720,rs504677,rs7312642,rs7958311,rs891781,rs901838
R-HSA-418360	Platelet calcium homeostasis	Hemostasis	0.000578	P2RX7,P2RX4,ITPR2	rs1049376,rs1049377,rs10774588,rs10849859,rs11048474,rs11610621,rs1180051,rs12299020,rs12304035,rs12815078,rs1718133,rs1963773,rs2071272,rs208293,rs208296,rs208305,rs208307,rs2230912,rs25643,rs2567991,rs2570,rs2668252,rs2857585,rs503720,rs504677,rs7312642,rs7958311,rs891781,rs901838
R-HSA-9012546	Interleukin-18 signaling	Immune System	0.00101	IL18R1,IL18RAP	rs10168308,rs11465684,rs11465687,rs11465699,rs11465724,rs11465732,rs13383035,rs1420097,rs17027056,rs17027166,rs17651485,rs2041756,rs2058659,rs2287033,rs2287034,rs2287035,rs3771158,rs4851004,rs4851005,rs4851010,rs6708413,rs7559479,rs885088,rs917998
R-HSA-9006936	Signaling by TGF-beta family members	Signal Transduction	0.003357	TFDP1,CBL,ACVR1B,ACVRL1	rs10783486,rs10876222,rs11169953,rs11169954,rs11217184,rs1150054,rs11610143,rs11839469,rs11842514,rs11843987,rs12428926,rs12786104,rs12871443,rs12876129,rs17126215,rs2220805,rs2277382,rs2293093,rs2293094,rs2316121,rs4150697,rs4150715,rs4150722,rs4150724,rs4150729,rs4150731,rs4150733,rs4150747,rs4150756,rs4150792,rs4150817,rs4150819,rs4936467,rs4938642,rs6577057,rs706814,rs706819,rs771997,rs771998…
R-HSA-5619042	Defective RHAG causes regulator type Rh-null hemolytic anemia (RHN)	Disease	0.006126	RHAG	rs1009099,rs10485290,rs12524967,rs1268797,rs1480617,rs16879500,rs16879506,rs2180723,rs3799675,rs6934867,rs7760223,rs9463520,rs9473623
R-HSA-113510	E2F mediated regulation of DNA replication	Cell Cycle	0.007887	ORC5,TFDP1	rs10251561,rs10275484,rs10279892,rs1035169,rs1035170,rs10487189,rs11839469,rs11842514,rs11843987,rs12056191,rs12428926,rs12705190,rs12871443,rs12876129,rs16873424,rs2316121,rs3779518,rs4150697,rs4150715,rs4150722,rs4150724,rs4150729,rs4150731,rs4150733,rs4150747,rs4150756,rs4150792,rs4150817,rs4150819,rs6577057,rs6946744,rs6951205,rs7804535,rs9577594
R-HSA-9660826	Purinergic signaling in leishmaniasis infection	Disease	0.008604	P2RX7,P2RX4	rs10774588,rs10849859,rs11610621,rs1180051,rs12299020,rs12304035,rs12815078,rs1718133,rs1963773,rs2071272,rs208293,rs208296,rs208305,rs208307,rs2230912,rs25643,rs2567991,rs2668252,rs2857585,rs503720,rs504677,rs7312642,rs7958311,rs891781
R-HSA-9664424	Cell recruitment (pro-inflammatory response)	Disease	0.008604	P2RX7,P2RX4	rs10774588,rs10849859,rs11610621,rs1180051,rs12299020,rs12304035,rs12815078,rs1718133,rs1963773,rs2071272,rs208293,rs208296,rs208305,rs208307,rs2230912,rs25643,rs2567991,rs2668252,rs2857585,rs503720,rs504677,rs7312642,rs7958311,rs891781
R-HSA-418346	Platelet homeostasis	Hemostasis	0.014695	P2RX7,P2RX4,ITPR2	rs1049376,rs1049377,rs10774588,rs10849859,rs11048474,rs11610621,rs1180051,rs12299020,rs12304035,rs12815078,rs1718133,rs1963773,rs2071272,rs208293,rs208296,rs208305,rs208307,rs2230912,rs25643,rs2567991,rs2570,rs2668252,rs2857585,rs503720,rs504677,rs7312642,rs7958311,rs891781,rs901838
R-HSA-68962	Activation of the pre-replicative complex	DNA Replication;Cell Cycle	0.017266	MCM3,ORC5	rs10251561,rs10275484,rs10279892,rs1035169,rs1035170,rs10487189,rs11962162,rs12056191,rs12202495,rs12705190,rs16873424,rs17246556,rs2076511,rs2235714,rs2268855,rs2294831,rs2307322,rs2307325,rs3765446,rs3765447,rs3779518,rs3789775,rs6918669,rs6946744,rs6951205,rs7804535,rs9463776
R-HSA-8953750	Transcriptional Regulation by E2F6	Gene expression (Transcription)	0.017266	TFDP1,RING1	rs11839469,rs11842514,rs11843987,rs12428926,rs12871443,rs12876129,rs213208,rs2316121,rs4150697,rs4150715,rs4150722,rs4150724,rs4150729,rs4150731,rs4150733,rs4150747,rs4150756,rs4150792,rs4150817,rs4150819,rs6577057,rs9577594
R-HSA-111885	Opioid Signalling	Signal Transduction	0.017656	CAMKK2,OPRM1,ITPR2	rs10485060,rs1049376,rs1049377,rs1063843,rs11048474,rs11065503,rs11065504,rs1140886,rs12207621,rs12212773,rs1528045,rs1653586,rs1653591,rs17085185,rs17085211,rs17292544,rs1998220,rs1998221,rs2288693,rs2567982,rs2570,rs2686342,rs2686346,rs3794208,rs4295492,rs4295493,rs4314511,rs4870271,rs6557339,rs6900677,rs6935927,rs7745095,rs790259,rs790260,rs790263,rs790266,rs901838,rs9322451,rs9384186,rs938419…
R-HSA-444411	Rhesus glycoproteins mediate ammonium transport.	Transport of small molecules	0.018267	RHAG	rs1009099,rs10485290,rs12524967,rs1268797,rs1480617,rs16879500,rs16879506,rs2180723,rs3799675,rs6934867,rs7760223,rs9463520,rs9473623
R-HSA-196071	Metabolism of steroid hormones	Metabolism	0.018274	HSD17B2,CGA	rs10514523,rs1364285,rs1364287,rs1424151,rs16956373,rs16956406,rs1983841,rs2042429,rs2955157,rs2955159,rs2955162,rs2966244,rs2966245,rs3111351,rs4398102,rs4889456,rs6155,rs6564962,rs6926846,rs723012,rs8191163,rs8191243,rs8191245,rs9889094
R-HSA-176187	Activation of ATR in response to replication stress	Cell Cycle	0.021441	ORC5,MCM3	rs10251561,rs10275484,rs10279892,rs1035169,rs1035170,rs10487189,rs11962162,rs12056191,rs12202495,rs12705190,rs16873424,rs17246556,rs2076511,rs2235714,rs2268855,rs2294831,rs2307322,rs2307325,rs3765446,rs3765447,rs3779518,rs3789775,rs6918669,rs6946744,rs6951205,rs7804535,rs9463776
R-HSA-162582	Signal Transduction	Signal Transduction	0.021657	TCF12,ALDH1A2,OPRM1,CAMKK2,RAPGEF3,HDAC7,NSL1,TFDP1,ARHGEF37,NAB1,NR4A1,RXRB,CBL,CSNK1A1,CGA,NSMAF,GPR176,ACVR1B,ITPR2,COL11A2,TACR3,WWP1,HTR1E,ACVRL1,RING1	rs10058728,rs1007036,rs10071773,rs10162642,rs10185029,rs10220722,rs10485060,rs10485177,rs1049376,rs1049377,rs10504823,rs1050488,rs1050504,rs10515630,rs10518895,rs10518967,rs10518969,rs1063843,rs10747521,rs10783486,rs10875690,rs10876222,rs11048474,rs11065503,rs11065504,rs11071308,rs11120012,rs11120013,rs11120024,rs11167472,rs11168225,rs11168227,rs11168228,rs11169953,rs11169954,rs11217184,rs1140886…
R-HSA-9031628	NGF-stimulated transcription	Signal Transduction	0.02367	TCF12,NAB1	rs10185029,rs10518895,rs11071308,rs11631541,rs11852340,rs11855648,rs12904602,rs12912210,rs13384519,rs13386084,rs1462155,rs16977221,rs16977243,rs16977244,rs16977276,rs16977278,rs16977308,rs17415738,rs17465186,rs17819928,rs17819964,rs1860849,rs2126399,rs2192008,rs2464427,rs2470081,rs2470082,rs2470085,rs2585084,rs2585110,rs2593230,rs2703580,rs2703593,rs2733170,rs2733187,rs2733191,rs2733333,rs2957576…
R-HSA-1489509	DAG and IP3 signaling	Signal Transduction	0.02599	CAMKK2,ITPR2	rs1049376,rs1049377,rs1063843,rs11048474,rs11065503,rs11065504,rs1140886,rs1653586,rs1653591,rs2288693,rs2567982,rs2570,rs2686342,rs2686346,rs3794208,rs901838
R-HSA-381676	Glucagon-like Peptide-1 (GLP1) regulates insulin secretion	Metabolism	0.027183	RAPGEF3,ITPR2	rs1049376,rs1049377,rs10747521,rs10875690,rs11048474,rs11168225,rs11168227,rs11168228,rs12426178,rs12818241,rs2072115,rs2072116,rs2074534,rs2544025,rs2570,rs4141223,rs734706,rs7399189,rs7488942,rs7963444,rs901838
R-HSA-5362517	Signaling by Retinoic Acid	Signal Transduction	0.028398	ALDH1A2,RXRB	rs10162642,rs10220722,rs10518967,rs10518969,rs11632498,rs11634592,rs12592621,rs12903590,rs12904030,rs12906488,rs13329069,rs1652517,rs1663239,rs1663240,rs1663253,rs1663256,rs1663257,rs16939937,rs16939960,rs16940011,rs16940037,rs16953374,rs17240713,rs17240720,rs17821202,rs2017566,rs2078252,rs2414553,rs2414555,rs2414556,rs2744537,rs3117040,rs34717982,rs4613004,rs4774293,rs4775027,rs6493997,rs6531,rs…
R-HSA-111448	Activation of NOXA and translocation to mitochondria	Programmed Cell Death	0.030261	TFDP1	rs11839469,rs11842514,rs11843987,rs12428926,rs12871443,rs12876129,rs2316121,rs4150697,rs4150715,rs4150722,rs4150724,rs4150729,rs4150731,rs4150733,rs4150747,rs4150756,rs4150792,rs4150817,rs4150819,rs6577057,rs9577594
R-HSA-380095	Tachykinin receptors bind tachykinins	Signal Transduction	0.030261	TACR3	rs1989933,rs3796951,rs6828333
R-HSA-9031525	NR1H2 & NR1H3 regulate gene expression to limit cholesterol uptake	Signal Transduction	0.030261	RXRB	rs2744537,rs3117040,rs6531
R-HSA-9031528	NR1H2 & NR1H3 regulate gene expression linked to triglyceride lipolysis in adipose	Signal Transduction	0.030261	RXRB	rs2744537,rs3117040,rs6531
R-HSA-9632974	NR1H2 & NR1H3 regulate gene expression linked to gluconeogenesis	Signal Transduction	0.030261	RXRB	rs2744537,rs3117040,rs6531
R-HSA-190828	Gap junction trafficking	Vesicle-mediated transport	0.033471	MYO6,GJB7	rs10498904,rs10943292,rs1145715,rs11758543,rs11964518,rs11967411,rs12196105,rs12207159,rs12209903,rs12210386,rs12212499,rs12526227,rs1280038,rs1280042,rs1280044,rs1280049,rs1280052,rs1280054,rs13194998,rs13216921,rs16878999,rs2181246,rs2208798,rs2295935,rs242263,rs2842542,rs2875533,rs3778007,rs3798433,rs3798434,rs3798440,rs3857488,rs410683,rs6454601,rs6932992,rs7763864,rs926947,rs9350602,rs935224…
R-HSA-157858	Gap junction trafficking and regulation	Vesicle-mediated transport	0.03613	MYO6,GJB7	rs10498904,rs10943292,rs1145715,rs11758543,rs11964518,rs11967411,rs12196105,rs12207159,rs12209903,rs12210386,rs12212499,rs12526227,rs1280038,rs1280042,rs1280044,rs1280049,rs1280052,rs1280054,rs13194998,rs13216921,rs16878999,rs2181246,rs2208798,rs2295935,rs242263,rs2842542,rs2875533,rs3778007,rs3798433,rs3798434,rs3798440,rs3857488,rs410683,rs6454601,rs6932992,rs7763864,rs926947,rs9350602,rs935224…
R-HSA-111459	Activation of caspases through apoptosome-mediated cleavage	Programmed Cell Death	0.036204	CASP7	rs10509984,rs10787498,rs11196430,rs11196431,rs11196445,rs11196446,rs11196448,rs11196449,rs1127687,rs12247479,rs17090911,rs2227310,rs3124738,rs3124739,rs3124741,rs3127072,rs3814231,rs4457708,rs4497356,rs7083700,rs7085113,rs7911015
R-HSA-1614517	Sulfide oxidation to sulfate	Metabolism	0.036204	SQRDL	rs1044032,rs11634267,rs11637483,rs11637984,rs11853733,rs12913151,rs12914266,rs12915009,rs16946621,rs16946635,rs16946803,rs17553285,rs2218309,rs2289579,rs2733251,rs625466,rs635205,rs636910,rs6493165,rs674676,rs675413,rs675599,rs677012,rs677413,rs8034672,rs8037147
R-HSA-193144	Estrogen biosynthesis	Metabolism	0.036204	HSD17B2	rs10514523,rs1364285,rs1364287,rs1424151,rs16956373,rs16956406,rs2042429,rs2955157,rs2955159,rs2955162,rs2966244,rs2966245,rs3111351,rs4398102,rs4889456,rs6564962,rs723012,rs8191163,rs8191243,rs8191245,rs9889094
R-HSA-193993	Mineralocorticoid biosynthesis	Metabolism	0.036204	CGA	rs1983841,rs6155,rs6926846
R-HSA-5626978	TNFR1-mediated ceramide production	Signal Transduction	0.036204	NSMAF	rs1050488,rs1050504,rs12679938,rs2634527
R-HSA-6782861	Synthesis of wybutosine at G37 of tRNA(Phe)	Metabolism of RNA	0.036204	TYW5	rs10497844,rs1509835,rs16832086,rs281771
R-HSA-68616	Assembly of the ORC complex at the origin of replication	DNA Replication	0.036204	ORC5	rs10251561,rs10275484,rs10279892,rs1035169,rs1035170,rs10487189,rs12056191,rs12705190,rs16873424,rs3779518,rs6946744,rs6951205,rs7804535
R-HSA-9658195	Leishmania infection	Disease	0.036371	CGA,P2RX7,P2RX4,GPR176,ITPR2	rs1049376,rs1049377,rs10774588,rs10849859,rs11048474,rs11610621,rs1180051,rs12299020,rs12304035,rs12815078,rs1718133,rs1963773,rs1983841,rs2071272,rs208293,rs208296,rs208305,rs208307,rs2230912,rs25643,rs2567991,rs2570,rs2668252,rs2857585,rs503720,rs504677,rs6155,rs624191,rs661197,rs6926846,rs7312642,rs7958311,rs891781,rs901838
R-HSA-9006925	Intracellular signaling by second messengers	Signal Transduction	0.037714	CAMKK2,NR4A1,HDAC7,ITPR2,RING1	rs1049376,rs1049377,rs1063843,rs11048474,rs11065503,rs11065504,rs1140886,rs11837686,rs1283170,rs1283176,rs1557848,rs1653586,rs1653591,rs17122326,rs213208,rs2240108,rs2288693,rs2525051,rs2544029,rs2567982,rs2570,rs2686342,rs2686346,rs2701113,rs2701126,rs2701128,rs2701129,rs2701130,rs3794208,rs6580637,rs7418,rs7959510,rs875023,rs876733,rs876734,rs901838
R-HSA-383280	Nuclear Receptor transcription pathway	Gene expression (Transcription)	0.040267	RXRB,NR4A1	rs1283170,rs1283176,rs2701113,rs2701126,rs2701128,rs2701129,rs2701130,rs2744537,rs3117040,rs6531,rs876733,rs876734
R-HSA-109606	Intrinsic Pathway for Apoptosis	Programmed Cell Death	0.041684	TFDP1,CASP7	rs10509984,rs10787498,rs11196430,rs11196431,rs11196445,rs11196446,rs11196448,rs11196449,rs1127687,rs11839469,rs11842514,rs11843987,rs12247479,rs12428926,rs12871443,rs12876129,rs17090911,rs2227310,rs2316121,rs3124738,rs3124739,rs3124741,rs3127072,rs3814231,rs4150697,rs4150715,rs4150722,rs4150724,rs4150729,rs4150731,rs4150733,rs4150747,rs4150756,rs4150792,rs4150817,rs4150819,rs4457708,rs4497356,rs6…
R-HSA-112043	PLC beta mediated events	Signal Transduction	0.041684	CAMKK2,ITPR2	rs1049376,rs1049377,rs1063843,rs11048474,rs11065503,rs11065504,rs1140886,rs1653586,rs1653591,rs2288693,rs2567982,rs2570,rs2686342,rs2686346,rs3794208,rs901838
R-HSA-111463	SMAC (DIABLO) binds to IAPs	Programmed Cell Death	0.042112	CASP7	rs10509984,rs10787498,rs11196430,rs11196431,rs11196445,rs11196446,rs11196448,rs11196449,rs1127687,rs12247479,rs17090911,rs2227310,rs3124738,rs3124739,rs3124741,rs3127072,rs3814231,rs4457708,rs4497356,rs7083700,rs7085113,rs7911015
R-HSA-111464	SMAC(DIABLO)-mediated dissociation of IAP:caspase complexes	Programmed Cell Death	0.042112	CASP7	rs10509984,rs10787498,rs11196430,rs11196431,rs11196445,rs11196446,rs11196448,rs11196449,rs1127687,rs12247479,rs17090911,rs2227310,rs3124738,rs3124739,rs3124741,rs3127072,rs3814231,rs4457708,rs4497356,rs7083700,rs7085113,rs7911015
R-HSA-447043	Neurofascin interactions	Developmental Biology	0.042112	SDCBP	rs10104292,rs7833413,rs9297999
R-HSA-9619229	Activation of RAC1 downstream of NMDARs	Neuronal System	0.042112	CAMKK2	rs1063843,rs11065503,rs11065504,rs1140886,rs1653586,rs1653591,rs2288693,rs2567982,rs2686342,rs2686346,rs3794208
R-HSA-112040	G-protein mediated events	Signal Transduction	0.04312	CAMKK2,ITPR2	rs1049376,rs1049377,rs1063843,rs11048474,rs11065503,rs11065504,rs1140886,rs1653586,rs1653591,rs2288693,rs2567982,rs2570,rs2686342,rs2686346,rs3794208,rs901838
R-HSA-69206	G1/S Transition	Cell Cycle	0.045307	MCM3,ORC5,TFDP1	rs10251561,rs10275484,rs10279892,rs1035169,rs1035170,rs10487189,rs11839469,rs11842514,rs11843987,rs11962162,rs12056191,rs12202495,rs12428926,rs12705190,rs12871443,rs12876129,rs16873424,rs17246556,rs2076511,rs2235714,rs2268855,rs2294831,rs2307322,rs2307325,rs2316121,rs3765446,rs3765447,rs3779518,rs3789775,rs4150697,rs4150715,rs4150722,rs4150724,rs4150729,rs4150731,rs4150733,rs4150747,rs4150756,rs4…
R-HSA-111469	SMAC, XIAP-regulated apoptotic response	Programmed Cell Death	0.047983	CASP7	rs10509984,rs10787498,rs11196430,rs11196431,rs11196445,rs11196446,rs11196448,rs11196449,rs1127687,rs12247479,rs17090911,rs2227310,rs3124738,rs3124739,rs3124741,rs3127072,rs3814231,rs4457708,rs4497356,rs7083700,rs7085113,rs7911015
R-HSA-442729	CREB1 phosphorylation through the activation of CaMKII/CaMKK/CaMKIV cascasde	Neuronal System	0.047983	CAMKK2	rs1063843,rs11065503,rs11065504,rs1140886,rs1653586,rs1653591,rs2288693,rs2567982,rs2686342,rs2686346,rs3794208
R-HSA-446652	Interleukin-1 family signaling	Immune System	0.051533	IL18R1,IL18RAP,PELI3	rs10168308,rs11465684,rs11465687,rs11465699,rs11465724,rs11465732,rs13383035,rs1420097,rs17027056,rs17027166,rs17651485,rs2041756,rs2058659,rs2287033,rs2287034,rs2287035,rs3179961,rs3771158,rs3892818,rs4851004,rs4851005,rs4851010,rs6708413,rs7559479,rs885088,rs917998
R-HSA-198725	Nuclear Events (kinase and transcription factor activation)	Signal Transduction	0.053669	TCF12,NAB1	rs10185029,rs10518895,rs11071308,rs11631541,rs11852340,rs11855648,rs12904602,rs12912210,rs13384519,rs13386084,rs1462155,rs16977221,rs16977243,rs16977244,rs16977276,rs16977278,rs16977308,rs17415738,rs17465186,rs17819928,rs17819964,rs1860849,rs2126399,rs2192008,rs2464427,rs2470081,rs2470082,rs2470085,rs2585084,rs2585110,rs2593230,rs2703580,rs2703593,rs2733170,rs2733187,rs2733191,rs2733333,rs2957576…
R-HSA-8943724	Regulation of PTEN gene transcription	Signal Transduction	0.053669	HDAC7,RING1	rs11837686,rs1557848,rs17122326,rs213208,rs2240108,rs2525051,rs2544029,rs6580637,rs7418,rs7959510,rs875023
R-HSA-113507	E2F-enabled inhibition of pre-replication complex formation	Cell Cycle	0.05382	ORC5	rs10251561,rs10275484,rs10279892,rs1035169,rs1035170,rs10487189,rs12056191,rs12705190,rs16873424,rs3779518,rs6946744,rs6951205,rs7804535
R-HSA-1247673	Erythrocytes take up oxygen and release carbon dioxide	Transport of small molecules	0.05382	RHAG	rs1009099,rs10485290,rs12524967,rs1268797,rs1480617,rs16879500,rs16879506,rs2180723,rs3799675,rs6934867,rs7760223,rs9463520,rs9473623
R-HSA-1253288	Downregulation of ERBB4 signaling	Signal Transduction	0.05382	WWP1	rs10504823,rs11775728,rs16907490,rs5024450,rs6471309
R-HSA-139915	Activation of PUMA and translocation to mitochondria	Programmed Cell Death	0.05382	TFDP1	rs11839469,rs11842514,rs11843987,rs12428926,rs12871443,rs12876129,rs2316121,rs4150697,rs4150715,rs4150722,rs4150724,rs4150729,rs4150731,rs4150733,rs4150747,rs4150756,rs4150792,rs4150817,rs4150819,rs6577057,rs9577594
R-HSA-425986	Sodium/Proton exchangers	Transport of small molecules	0.05382	SLC9A4	rs11692304,rs1523198,rs17027293,rs17027295,rs6751666,rs759382
R-HSA-8849469	PTK6 Regulates RTKs and Their Effectors AKT1 and DOK1	Signal Transduction	0.05382	CBL	rs11217184,rs12786104,rs4936467,rs4938642
R-HSA-9029558	NR1H2 & NR1H3 regulate gene expression linked to lipogenesis	Signal Transduction	0.05382	RXRB	rs2744537,rs3117040,rs6531
R-HSA-9623433	NR1H2 & NR1H3 regulate gene expression to control bile acid homeostasis	Signal Transduction	0.05382	RXRB	rs2744537,rs3117040,rs6531
R-HSA-392499	Metabolism of proteins	Metabolism of proteins	0.054304	DCTN4,HDAC7,MRPL11,CGA,FBXO21,RING1	rs10056483,rs10850780,rs11837686,rs1433023,rs1433024,rs1433025,rs1557848,rs17111301,rs17111307,rs17122326,rs1791682,rs1791687,rs1983841,rs213208,rs2240108,rs2279766,rs2525051,rs2544029,rs4767502,rs6155,rs6490117,rs6580637,rs6926846,rs7418,rs7952951,rs7959510,rs875023
R-HSA-449147	Signaling by Interleukins	Immune System	0.055252	OPRM1,IL18R1,IL17F,CBL,IL18RAP,PELI3	rs10168308,rs10485060,rs11217184,rs11465546,rs11465554,rs11465684,rs11465687,rs11465699,rs11465724,rs11465732,rs12201582,rs12207621,rs12212773,rs1266828,rs12786104,rs13383035,rs1420097,rs1528045,rs17027056,rs17027166,rs17085185,rs17085211,rs17292544,rs17651485,rs1998220,rs1998221,rs2041756,rs2058659,rs2287033,rs2287034,rs2287035,rs3179961,rs3771158,rs3892818,rs4295492,rs4295493,rs4314511,rs485100…
R-HSA-111932	CaMK IV-mediated phosphorylation of CREB	Signal Transduction	0.05962	CAMKK2	rs1063843,rs11065503,rs11065504,rs1140886,rs1653586,rs1653591,rs2288693,rs2567982,rs2686342,rs2686346,rs3794208
R-HSA-193048	Androgen biosynthesis	Metabolism	0.05962	CGA	rs1983841,rs6155,rs6926846
R-HSA-198693	AKT phosphorylates targets in the nucleus	Signal Transduction	0.05962	NR4A1	rs1283170,rs1283176,rs2701113,rs2701126,rs2701128,rs2701129,rs2701130,rs876733,rs876734
R-HSA-209968	Thyroxine biosynthesis	Metabolism	0.05962	CGA	rs1983841,rs6155,rs6926846
R-HSA-975578	Reactions specific to the complex N-glycan synthesis pathway	Metabolism of proteins	0.05962	CGA	rs1983841,rs6155,rs6926846
R-HSA-453279	Mitotic G1 phase and G1/S transition	Cell Cycle	0.062109	ORC5,MCM3,TFDP1	rs10251561,rs10275484,rs10279892,rs1035169,rs1035170,rs10487189,rs11839469,rs11842514,rs11843987,rs11962162,rs12056191,rs12202495,rs12428926,rs12705190,rs12871443,rs12876129,rs16873424,rs17246556,rs2076511,rs2235714,rs2268855,rs2294831,rs2307322,rs2307325,rs2316121,rs3765446,rs3765447,rs3779518,rs3789775,rs4150697,rs4150715,rs4150722,rs4150724,rs4150729,rs4150731,rs4150733,rs4150747,rs4150756,rs4…
R-HSA-69481	G2/M Checkpoints	Cell Cycle	0.063117	RMI2,MCM3,ORC5	rs10251561,rs10275484,rs10279892,rs1035169,rs1035170,rs10487189,rs11640138,rs11640295,rs11640306,rs11643798,rs11644626,rs11647972,rs11649073,rs11962162,rs12056191,rs12202495,rs12448960,rs12598646,rs12705190,rs12922090,rs12927773,rs12928822,rs149310,rs149311,rs152310,rs1559394,rs16873424,rs16958199,rs17233387,rs17246556,rs17605444,rs1794022,rs181694,rs181695,rs193778,rs2076511,rs2235714,rs2268855,…
R-HSA-68867	Assembly of the pre-replicative complex	DNA Replication	0.063358	ORC5,MCM3	rs10251561,rs10275484,rs10279892,rs1035169,rs1035170,rs10487189,rs11962162,rs12056191,rs12202495,rs12705190,rs16873424,rs17246556,rs2076511,rs2235714,rs2268855,rs2294831,rs2307322,rs2307325,rs3765446,rs3765447,rs3779518,rs3789775,rs6918669,rs6946744,rs6951205,rs7804535,rs9463776
R-HSA-8957322	Metabolism of steroids	Metabolism	0.064133	CGA,HSD17B2,CYP7A1	rs10514523,rs11786580,rs1364285,rs1364287,rs1424151,rs16956373,rs16956406,rs1983841,rs2042429,rs2955157,rs2955159,rs2955162,rs2966244,rs2966245,rs3111351,rs4398102,rs4889456,rs6155,rs6564962,rs6926846,rs6997473,rs723012,rs8191163,rs8191243,rs8191245,rs8192875,rs8192879,rs9889094
R-HSA-1059683	Interleukin-6 signaling	Immune System	0.065386	CBL	rs11217184,rs12786104,rs4936467,rs4938642
R-HSA-1433617	Regulation of signaling by NODAL	Developmental Biology	0.065386	ACVR1B	rs10783486,rs10876222,rs1150054,rs11610143,rs17126215,rs2220805,rs771997,rs771998,rs7962469
R-HSA-189085	Digestion of dietary carbohydrate	Digestion and absorption	0.065386	CHIA	rs10494133,rs11102244,rs12043391,rs12076798,rs12128628,rs12410848,rs17027391,rs17027402,rs17027410,rs2786151,rs2786152,rs2786157,rs2820072,rs41391244,rs4400607,rs4406630,rs4839119,rs4839120,rs4839121,rs4839122,rs6537694,rs7412290,rs7531210,rs7542267
R-HSA-5607763	CLEC7A (Dectin-1) induces NFAT activation	Immune System	0.065386	ITPR2	rs1049376,rs1049377,rs11048474,rs2570,rs901838
R-HSA-68689	CDC6 association with the ORC:origin complex	DNA Replication	0.065386	ORC5	rs10251561,rs10275484,rs10279892,rs1035169,rs1035170,rs10487189,rs12056191,rs12705190,rs16873424,rs3779518,rs6946744,rs6951205,rs7804535
R-HSA-68949	Orc1 removal from chromatin	DNA Replication;Cell Cycle	0.068409	MCM3,ORC5	rs10251561,rs10275484,rs10279892,rs1035169,rs1035170,rs10487189,rs11962162,rs12056191,rs12202495,rs12705190,rs16873424,rs17246556,rs2076511,rs2235714,rs2268855,rs2294831,rs2307322,rs2307325,rs3765446,rs3765447,rs3779518,rs3789775,rs6918669,rs6946744,rs6951205,rs7804535,rs9463776
R-HSA-176974	Unwinding of DNA	DNA Replication;Cell Cycle	0.071118	MCM3	rs11962162,rs12202495,rs17246556,rs2076511,rs2235714,rs2268855,rs2294831,rs2307322,rs2307325,rs3765446,rs3765447,rs3789775,rs6918669,rs9463776
R-HSA-190873	Gap junction degradation	Vesicle-mediated transport	0.071118	MYO6	rs10498904,rs10943292,rs11758543,rs11967411,rs12196105,rs12207159,rs12209903,rs12210386,rs12212499,rs12526227,rs1280038,rs1280042,rs1280044,rs1280049,rs1280052,rs1280054,rs13194998,rs13216921,rs2181246,rs2208798,rs2295935,rs2842542,rs3778007,rs3798433,rs3798434,rs3798440,rs6932992,rs7763864,rs9350602,rs9352244,rs9359144,rs9360946,rs9443195,rs999209
R-HSA-209822	Glycoprotein hormones	Metabolism of proteins	0.071118	CGA	rs1983841,rs6155,rs6926846
R-HSA-264870	Caspase-mediated cleavage of cytoskeletal proteins	Programmed Cell Death	0.071118	CASP7	rs10509984,rs10787498,rs11196430,rs11196431,rs11196445,rs11196446,rs11196448,rs11196449,rs1127687,rs12247479,rs17090911,rs2227310,rs3124738,rs3124739,rs3124741,rs3127072,rs3814231,rs4457708,rs4497356,rs7083700,rs7085113,rs7911015
R-HSA-375281	Hormone ligand-binding receptors	Signal Transduction	0.071118	CGA	rs1983841,rs6155,rs6926846
R-HSA-390666	Serotonin receptors	Signal Transduction	0.071118	HTR1E	rs10485177,rs16878128,rs16878131
R-HSA-170834	Signaling by TGF-beta Receptor Complex	Signal Transduction	0.073589	TFDP1,CBL	rs11217184,rs11839469,rs11842514,rs11843987,rs12428926,rs12786104,rs12871443,rs12876129,rs2316121,rs4150697,rs4150715,rs4150722,rs4150724,rs4150729,rs4150731,rs4150733,rs4150747,rs4150756,rs4150792,rs4150817,rs4150819,rs4936467,rs4938642,rs6577057,rs9577594
R-HSA-69242	S Phase	Cell Cycle	0.074706	MCM3,ORC5,TFDP1	rs10251561,rs10275484,rs10279892,rs1035169,rs1035170,rs10487189,rs11839469,rs11842514,rs11843987,rs11962162,rs12056191,rs12202495,rs12428926,rs12705190,rs12871443,rs12876129,rs16873424,rs17246556,rs2076511,rs2235714,rs2268855,rs2294831,rs2307322,rs2307325,rs2316121,rs3765446,rs3765447,rs3779518,rs3789775,rs4150697,rs4150715,rs4150722,rs4150724,rs4150729,rs4150731,rs4150733,rs4150747,rs4150756,rs4…
R-HSA-111461	Cytochrome c-mediated apoptotic response	Programmed Cell Death	0.076814	CASP7	rs10509984,rs10787498,rs11196430,rs11196431,rs11196445,rs11196446,rs11196448,rs11196449,rs1127687,rs12247479,rs17090911,rs2227310,rs3124738,rs3124739,rs3124741,rs3127072,rs3814231,rs4457708,rs4497356,rs7083700,rs7085113,rs7911015
R-HSA-113501	Inhibition of replication initiation of damaged DNA by RB1/E2F1	Cell Cycle	0.076814	TFDP1	rs11839469,rs11842514,rs11843987,rs12428926,rs12871443,rs12876129,rs2316121,rs4150697,rs4150715,rs4150722,rs4150724,rs4150729,rs4150731,rs4150733,rs4150747,rs4150756,rs4150792,rs4150817,rs4150819,rs6577057,rs9577594
R-HSA-1237044	Erythrocytes take up carbon dioxide and release oxygen	Transport of small molecules	0.076814	RHAG	rs1009099,rs10485290,rs12524967,rs1268797,rs1480617,rs16879500,rs16879506,rs2180723,rs3799675,rs6934867,rs7760223,rs9463520,rs9473623
R-HSA-1480926	O2/CO2 exchange in erythrocytes	Transport of small molecules	0.076814	RHAG	rs1009099,rs10485290,rs12524967,rs1268797,rs1480617,rs16879500,rs16879506,rs2180723,rs3799675,rs6934867,rs7760223,rs9463520,rs9473623
R-HSA-1502540	Signaling by Activin	Signal Transduction	0.076814	ACVR1B	rs10783486,rs10876222,rs1150054,rs11610143,rs17126215,rs2220805,rs771997,rs771998,rs7962469
R-HSA-937039	IRAK1 recruits IKK complex	Immune System	0.076814	PELI3	rs3179961,rs3892818
R-HSA-975144	IRAK1 recruits IKK complex upon TLR7/8 or 9 stimulation	Immune System	0.076814	PELI3	rs3179961,rs3892818
R-HSA-3108214	SUMOylation of DNA damage response and repair proteins	Metabolism of proteins	0.077111	HDAC7,RING1	rs11837686,rs1557848,rs17122326,rs213208,rs2240108,rs2525051,rs2544029,rs6580637,rs7418,rs7959510,rs875023
R-HSA-427413	NoRC negatively regulates rRNA expression	Gene expression (Transcription)	0.077111	POLR1D,SAP30L	rs10040140,rs10492484,rs12050009,rs1218953,rs12583969,rs12584838,rs12870355,rs12876263,rs14105,rs14144,rs17085862,rs17085866,rs17085868,rs17116165,rs17116169,rs17821569,rs475916,rs477793,rs4958739,rs507217,rs531950,rs542610,rs616662,rs634035,rs667374,rs6884266,rs7337722,rs9273,rs9507915,rs9512781,rs9551373
R-HSA-422356	Regulation of insulin secretion	Metabolism	0.080685	RAPGEF3,ITPR2	rs1049376,rs1049377,rs10747521,rs10875690,rs11048474,rs11168225,rs11168227,rs11168228,rs12426178,rs12818241,rs2072115,rs2072116,rs2074534,rs2544025,rs2570,rs4141223,rs734706,rs7399189,rs7488942,rs7963444,rs901838
R-HSA-1614558	Degradation of cysteine and homocysteine	Metabolism	0.082476	SQRDL	rs1044032,rs11634267,rs11637483,rs11637984,rs11853733,rs12913151,rs12914266,rs12915009,rs16946621,rs16946635,rs16946803,rs17553285,rs2218309,rs2289579,rs2733251,rs625466,rs635205,rs636910,rs6493165,rs674676,rs675413,rs675599,rs677012,rs677413,rs8034672,rs8037147
R-HSA-209952	Peptide hormone biosynthesis	Metabolism of proteins	0.082476	CGA	rs1983841,rs6155,rs6926846
R-HSA-4839735	AXIN mutants destabilize the destruction complex, activating WNT signaling	Disease	0.082476	CSNK1A1	rs10058728,rs10071773,rs13163929
R-HSA-4839744	truncated APC mutants destabilize the destruction complex	Disease	0.082476	CSNK1A1	rs10058728,rs10071773,rs13163929
R-HSA-4839748	AMER1 mutants destabilize the destruction complex	Disease	0.082476	CSNK1A1	rs10058728,rs10071773,rs13163929
R-HSA-5467337	APC truncation mutants have impaired AXIN binding	Disease	0.082476	CSNK1A1	rs10058728,rs10071773,rs13163929
R-HSA-5467340	AXIN missense mutants destabilize the destruction complex	Disease	0.082476	CSNK1A1	rs10058728,rs10071773,rs13163929
R-HSA-5467348	Truncations of AMER1 destabilize the destruction complex	Disease	0.082476	CSNK1A1	rs10058728,rs10071773,rs13163929
R-HSA-844456	The NLRP3 inflammasome	Immune System	0.082476	P2RX7	rs12299020,rs12304035,rs12815078,rs1718133,rs1963773,rs208293,rs208296,rs208305,rs208307,rs2230912,rs2567991,rs2857585,rs503720,rs504677,rs7312642,rs7958311,rs891781
R-HSA-5250941	Negative epigenetic regulation of rRNA expression	Gene expression (Transcription)	0.082492	POLR1D,SAP30L	rs10040140,rs10492484,rs12050009,rs1218953,rs12583969,rs12584838,rs12870355,rs12876263,rs14105,rs14144,rs17085862,rs17085866,rs17085868,rs17116165,rs17116169,rs17821569,rs475916,rs477793,rs4958739,rs507217,rs531950,rs542610,rs616662,rs634035,rs667374,rs6884266,rs7337722,rs9273,rs9507915,rs9512781,rs9551373
R-HSA-6806834	Signaling by MET	Signal Transduction	0.084311	CBL,COL11A2	rs11217184,rs12786104,rs16868943,rs2071025,rs2855426,rs2855459,rs4936467,rs4938642,rs986522
R-HSA-69620	Cell Cycle Checkpoints	Cell Cycle	0.085056	RMI2,MCM3,ORC5,NSL1	rs1007036,rs10251561,rs10275484,rs10279892,rs1035169,rs1035170,rs10487189,rs11120012,rs11120013,rs11120024,rs11640138,rs11640295,rs11640306,rs11643798,rs11644626,rs11647972,rs11649073,rs11962162,rs12056191,rs12125867,rs12202495,rs12404618,rs12448960,rs12598646,rs12705190,rs12922090,rs12927773,rs12928822,rs149310,rs149311,rs1507357,rs1507358,rs152310,rs1559394,rs16873424,rs16958199,rs17233387,rs17…
R-HSA-168256	Immune System	Immune System	0.086939	OPRM1,SDCBP,WWP1,DCTN4,ATP8B4,POLR1D,P2RX7,IL18R1,RAPGEF3,UBE2E2,IL17F,CBL,IL18RAP,ITPR2,NLRX1,FBXO21,PELI3,CRISP3,HLA-DPA1	rs10056483,rs10104292,rs10168308,rs10220786,rs10485060,rs10492484,rs1049376,rs1049377,rs10504823,rs10519246,rs10519248,rs10519250,rs10519252,rs10747521,rs10790286,rs10850780,rs10875690,rs11048474,rs11070738,rs11070739,rs11168225,rs11168227,rs11168228,rs11217184,rs11465546,rs11465554,rs11465684,rs11465687,rs11465699,rs11465724,rs11465732,rs11715035,rs11775728,rs11853540,rs12050009,rs1218953,rs1220…
R-HSA-193807	Synthesis of bile acids and bile salts via 27-hydroxycholesterol	Metabolism	0.088104	CYP7A1	rs11786580,rs6997473,rs8192875,rs8192879
R-HSA-4655427	SUMOylation of DNA methylation proteins	Metabolism of proteins	0.088104	RING1	rs213208
R-HSA-4839743	phosphorylation site mutants of CTNNB1 are not targeted to the proteasome by the destruction complex	Disease	0.088104	CSNK1A1	rs10058728,rs10071773,rs13163929
R-HSA-5339716	Misspliced GSK3beta mutants stabilize beta-catenin	Disease	0.088104	CSNK1A1	rs10058728,rs10071773,rs13163929
R-HSA-5358747	S33 mutants of beta-catenin aren't phosphorylated	Disease	0.088104	CSNK1A1	rs10058728,rs10071773,rs13163929
R-HSA-5358749	S37 mutants of beta-catenin aren't phosphorylated	Disease	0.088104	CSNK1A1	rs10058728,rs10071773,rs13163929
R-HSA-5358751	S45 mutants of beta-catenin aren't phosphorylated	Disease	0.088104	CSNK1A1	rs10058728,rs10071773,rs13163929
R-HSA-5358752	T41 mutants of beta-catenin aren't phosphorylated	Disease	0.088104	CSNK1A1	rs10058728,rs10071773,rs13163929
R-HSA-5637810	Constitutive Signaling by EGFRvIII	Disease	0.088104	CBL	rs11217184,rs12786104,rs4936467,rs4938642
R-HSA-5637812	Signaling by EGFRvIII in Cancer	Disease	0.088104	CBL	rs11217184,rs12786104,rs4936467,rs4938642
R-HSA-8866910	TFAP2 (AP-2) family regulates transcription of growth factors and their receptors	Gene expression (Transcription)	0.088104	CGA	rs1983841,rs6155,rs6926846
R-HSA-8875360	InlB-mediated entry of Listeria monocytogenes into host cell	Disease	0.088104	CBL	rs11217184,rs12786104,rs4936467,rs4938642
R-HSA-69002	DNA Replication Pre-Initiation	DNA Replication	0.093586	MCM3,ORC5	rs10251561,rs10275484,rs10279892,rs1035169,rs1035170,rs10487189,rs11962162,rs12056191,rs12202495,rs12705190,rs16873424,rs17246556,rs2076511,rs2235714,rs2268855,rs2294831,rs2307322,rs2307325,rs3765446,rs3765447,rs3779518,rs3789775,rs6918669,rs6946744,rs6951205,rs7804535,rs9463776
R-HSA-1295596	Spry regulation of FGF signaling	Signal Transduction	0.093698	CBL	rs11217184,rs12786104,rs4936467,rs4938642
R-HSA-1362300	Transcription of E2F targets under negative control by p107 (RBL1) and p130 (RBL2) in complex with HDAC1	Cell Cycle	0.093698	TFDP1	rs11839469,rs11842514,rs11843987,rs12428926,rs12871443,rs12876129,rs2316121,rs4150697,rs4150715,rs4150722,rs4150724,rs4150729,rs4150731,rs4150733,rs4150747,rs4150756,rs4150792,rs4150817,rs4150819,rs6577057,rs9577594
R-HSA-1433559	Regulation of KIT signaling	Signal Transduction	0.093698	CBL	rs11217184,rs12786104,rs4936467,rs4938642
R-HSA-392517	Rap1 signalling	Immune System	0.093698	RAPGEF3	rs10747521,rs10875690,rs11168225,rs11168227,rs11168228,rs12426178,rs12818241,rs2072115,rs2072116,rs2074534,rs2544025,rs4141223,rs734706,rs7399189,rs7488942,rs7963444
R-HSA-8949664	Processing of SMDT1	Transport of small molecules	0.093698	C2orf47	rs11895190,rs1396972,rs16832105,rs16832107,rs16832114,rs16832142,rs17445724,rs17445774,rs17591211,rs17591218,rs17591301,rs2136585,rs281791,rs4263095,rs4673627,rs4673632,rs6414157,rs6435042,rs6706499,rs7608757
R-HSA-196299	Beta-catenin phosphorylation cascade	Signal Transduction	0.099258	CSNK1A1	rs10058728,rs10071773,rs13163929
R-HSA-69052	Switching of origins to a post-replicative state	DNA Replication;Cell Cycle	0.103142	MCM3,ORC5	rs10251561,rs10275484,rs10279892,rs1035169,rs1035170,rs10487189,rs11962162,rs12056191,rs12202495,rs12705190,rs16873424,rs17246556,rs2076511,rs2235714,rs2268855,rs2294831,rs2307322,rs2307325,rs3765446,rs3765447,rs3779518,rs3789775,rs6918669,rs6946744,rs6951205,rs7804535,rs9463776
R-HSA-111471	Apoptotic factor-mediated response	Programmed Cell Death	0.104785	CASP7	rs10509984,rs10787498,rs11196430,rs11196431,rs11196445,rs11196446,rs11196448,rs11196449,rs1127687,rs12247479,rs17090911,rs2227310,rs3124738,rs3124739,rs3124741,rs3127072,rs3814231,rs4457708,rs4497356,rs7083700,rs7085113,rs7911015
R-HSA-1369062	ABC transporters in lipid homeostasis	Transport of small molecules	0.104785	ABCG4	rs3802885,rs4148170,rs4148173,rs674424
R-HSA-209776	Metabolism of amine-derived hormones	Metabolism	0.104785	CGA	rs1983841,rs6155,rs6926846
R-HSA-5635838	Activation of SMO	Signal Transduction	0.104785	CSNK1A1	rs10058728,rs10071773,rs13163929
R-HSA-6804114	TP53 Regulates Transcription of Genes Involved in G2 Cell Cycle Arrest	Gene expression (Transcription)	0.104785	TFDP1	rs11839469,rs11842514,rs11843987,rs12428926,rs12871443,rs12876129,rs2316121,rs4150697,rs4150715,rs4150722,rs4150724,rs4150729,rs4150731,rs4150733,rs4150747,rs4150756,rs4150792,rs4150817,rs4150819,rs6577057,rs9577594
R-HSA-73780	RNA Polymerase III Chain Elongation	Gene expression (Transcription)	0.104785	POLR1D	rs10492484,rs12050009,rs1218953,rs12583969,rs12584838,rs12870355,rs12876263,rs14105,rs14144,rs17085862,rs17085866,rs17085868,rs17821569,rs475916,rs477793,rs507217,rs531950,rs542610,rs616662,rs634035,rs667374,rs7337722,rs9273,rs9507915,rs9512781,rs9551373
R-HSA-9022699	MECP2 regulates neuronal receptors and channels	Gene expression (Transcription)	0.104785	OPRM1	rs10485060,rs12207621,rs12212773,rs1528045,rs17085185,rs17085211,rs17292544,rs1998220,rs1998221,rs4295492,rs4295493,rs4314511,rs4870271,rs6557339,rs6900677,rs6935927,rs7745095,rs790259,rs790260,rs790263,rs790266,rs9322451,rs9384186,rs9384190,rs9478527,rs9479788,rs9479791,rs9479792
R-HSA-1236382	Constitutive Signaling by Ligand-Responsive EGFR Cancer Variants	Disease	0.110278	CBL	rs11217184,rs12786104,rs4936467,rs4938642
R-HSA-1362277	Transcription of E2F targets under negative control by DREAM complex	Cell Cycle	0.110278	TFDP1	rs11839469,rs11842514,rs11843987,rs12428926,rs12871443,rs12876129,rs2316121,rs4150697,rs4150715,rs4150722,rs4150724,rs4150729,rs4150731,rs4150733,rs4150747,rs4150756,rs4150792,rs4150817,rs4150819,rs6577057,rs9577594
R-HSA-202430	Translocation of ZAP-70 to Immunological synapse	Immune System	0.110278	HLA-DPA1	rs3077
R-HSA-3928664	Ephrin signaling	Developmental Biology	0.110278	SDCBP	rs10104292,rs7833413,rs9297999
R-HSA-5218921	VEGFR2 mediated cell proliferation	Signal Transduction	0.110278	ITPR2	rs1049376,rs1049377,rs11048474,rs2570,rs901838
R-HSA-5637815	Signaling by Ligand-Responsive EGFR Variants in Cancer	Disease	0.110278	CBL	rs11217184,rs12786104,rs4936467,rs4938642
R-HSA-622312	Inflammasomes	Immune System	0.110278	P2RX7	rs12299020,rs12304035,rs12815078,rs1718133,rs1963773,rs208293,rs208296,rs208305,rs208307,rs2230912,rs2567991,rs2857585,rs503720,rs504677,rs7312642,rs7958311,rs891781
R-HSA-2559580	Oxidative Stress Induced Senescence	Cellular responses to external stimuli	0.110974	TFDP1,RING1	rs11839469,rs11842514,rs11843987,rs12428926,rs12871443,rs12876129,rs213208,rs2316121,rs4150697,rs4150715,rs4150722,rs4150724,rs4150729,rs4150731,rs4150733,rs4150747,rs4150756,rs4150792,rs4150817,rs4150819,rs6577057,rs9577594
R-HSA-1181150	Signaling by NODAL	Developmental Biology	0.115738	ACVR1B	rs10783486,rs10876222,rs1150054,rs11610143,rs17126215,rs2220805,rs771997,rs771998,rs7962469
R-HSA-8876384	Listeria monocytogenes entry into host cells	Disease	0.115738	CBL	rs11217184,rs12786104,rs4936467,rs4938642
R-HSA-6807004	Negative regulation of MET activity	Signal Transduction	0.121165	CBL	rs11217184,rs12786104,rs4936467,rs4938642
R-HSA-9008059	Interleukin-37 signaling	Immune System	0.121165	IL18R1	rs1420097,rs17027056,rs17651485,rs2287033,rs2287034,rs2287035,rs3771158,rs4851004,rs4851005
R-HSA-202427	Phosphorylation of CD3 and TCR zeta chains	Immune System	0.126559	HLA-DPA1	rs3077
R-HSA-5365859	RA biosynthesis pathway	Signal Transduction	0.126559	ALDH1A2	rs10162642,rs10220722,rs10518967,rs10518969,rs11632498,rs11634592,rs12592621,rs12903590,rs12904030,rs12906488,rs13329069,rs1652517,rs1663239,rs1663240,rs1663253,rs1663256,rs1663257,rs16939937,rs16939960,rs16940011,rs16940037,rs16953374,rs17240713,rs17240720,rs17821202,rs2017566,rs2078252,rs2414553,rs2414555,rs2414556,rs34717982,rs4613004,rs4774293,rs4775027,rs6493997,rs7163729,rs7164378,rs7165301…
R-HSA-5620922	BBSome-mediated cargo-targeting to cilium	Organelle biogenesis and maintenance	0.126559	BBS1	rs11227504,rs11227515
R-HSA-8935690	Digestion	Digestion and absorption	0.126559	CHIA	rs10494133,rs11102244,rs12043391,rs12076798,rs12128628,rs12410848,rs17027391,rs17027402,rs17027410,rs2786151,rs2786152,rs2786157,rs2820072,rs41391244,rs4400607,rs4406630,rs4839119,rs4839120,rs4839121,rs4839122,rs6537694,rs7412290,rs7531210,rs7542267
R-HSA-912631	Regulation of signaling by CBL	Immune System	0.126559	CBL	rs11217184,rs12786104,rs4936467,rs4938642
R-HSA-9006934	Signaling by Receptor Tyrosine Kinases	Signal Transduction	0.128508	TCF12,CBL,WWP1,NAB1,COL11A2,ITPR2	rs10185029,rs1049376,rs1049377,rs10504823,rs10518895,rs11048474,rs11071308,rs11217184,rs11631541,rs11775728,rs11852340,rs11855648,rs12786104,rs12904602,rs12912210,rs13384519,rs13386084,rs1462155,rs16868943,rs16907490,rs16977221,rs16977243,rs16977244,rs16977276,rs16977278,rs16977308,rs17415738,rs17465186,rs17819928,rs17819964,rs1860849,rs2071025,rs2126399,rs2192008,rs2464427,rs2470081,rs2470082,rs…
R-HSA-389948	PD-1 signaling	Immune System	0.131921	HLA-DPA1	rs3077
R-HSA-73980	RNA Polymerase III Transcription Termination	Gene expression (Transcription)	0.131921	POLR1D	rs10492484,rs12050009,rs1218953,rs12583969,rs12584838,rs12870355,rs12876263,rs14105,rs14144,rs17085862,rs17085866,rs17085868,rs17821569,rs475916,rs477793,rs507217,rs531950,rs542610,rs616662,rs634035,rs667374,rs7337722,rs9273,rs9507915,rs9512781,rs9551373
R-HSA-8949215	Mitochondrial calcium ion transport	Transport of small molecules	0.131921	C2orf47	rs11895190,rs1396972,rs16832105,rs16832107,rs16832114,rs16832142,rs17445724,rs17445774,rs17591211,rs17591218,rs17591301,rs2136585,rs281791,rs4263095,rs4673627,rs4673632,rs6414157,rs6435042,rs6706499,rs7608757
R-HSA-373076	Class A/1 (Rhodopsin-like receptors)	Signal Transduction	0.132342	OPRM1,CGA,TACR3,HTR1E	rs10485060,rs10485177,rs12207621,rs12212773,rs1528045,rs16878128,rs16878131,rs17085185,rs17085211,rs17292544,rs1983841,rs1989933,rs1998220,rs1998221,rs3796951,rs4295492,rs4295493,rs4314511,rs4870271,rs6155,rs6557339,rs6828333,rs6900677,rs6926846,rs6935927,rs7745095,rs790259,rs790260,rs790263,rs790266,rs9322451,rs9384186,rs9384190,rs9478527,rs9479788,rs9479791,rs9479792
R-HSA-193368	Synthesis of bile acids and bile salts via 7alpha-hydroxycholesterol	Metabolism	0.13725	CYP7A1	rs11786580,rs6997473,rs8192875,rs8192879
R-HSA-6783589	Interleukin-6 family signaling	Immune System	0.13725	CBL	rs11217184,rs12786104,rs4936467,rs4938642
R-HSA-163685	Integration of energy metabolism	Metabolism	0.137414	RAPGEF3,ITPR2	rs1049376,rs1049377,rs10747521,rs10875690,rs11048474,rs11168225,rs11168227,rs11168228,rs12426178,rs12818241,rs2072115,rs2072116,rs2074534,rs2544025,rs2570,rs4141223,rs734706,rs7399189,rs7488942,rs7963444,rs901838
R-HSA-1643713	Signaling by EGFR in Cancer	Disease	0.142547	CBL	rs11217184,rs12786104,rs4936467,rs4938642
R-HSA-74160	Gene expression (Transcription)	Gene expression (Transcription)	0.147329	RMI2,CGA,OPRM1,WWP1,MAEL,TCF12,POLR1D,RXRB,NR4A1,HDAC7,TFDP1,SAP30L,RING1	rs10040140,rs10485060,rs10492484,rs10504823,rs10518895,rs11071308,rs1119091,rs11631541,rs11640138,rs11640295,rs11640306,rs11643798,rs11644626,rs11647972,rs11649073,rs11775728,rs11837686,rs11839469,rs11842514,rs11843987,rs11852340,rs11855648,rs12050009,rs12134016,rs1218953,rs12207621,rs12212773,rs12428926,rs12448960,rs12583969,rs12584838,rs12598646,rs1283170,rs1283176,rs12870355,rs12871443,rs12876…
R-HSA-114508	Effects of PIP2 hydrolysis	Signal Transduction;Hemostasis	0.147812	ITPR2	rs1049376,rs1049377,rs11048474,rs2570,rs901838
R-HSA-211976	Endogenous sterols	Metabolism	0.147812	CYP7A1	rs11786580,rs6997473,rs8192875,rs8192879
R-HSA-5674400	Constitutive Signaling by AKT1 E17K in Cancer	Disease	0.147812	NR4A1	rs1283170,rs1283176,rs2701113,rs2701126,rs2701128,rs2701129,rs2701130,rs876733,rs876734
R-HSA-5693554	Resolution of D-loop Structures through Synthesis-Dependent Strand Annealing (SDSA)	DNA Repair	0.147812	RMI2	rs11640138,rs11640295,rs11640306,rs11643798,rs11644626,rs11647972,rs11649073,rs12448960,rs12598646,rs12922090,rs12927773,rs12928822,rs149310,rs149311,rs152310,rs1559394,rs16958199,rs17233387,rs17605444,rs1794022,rs181694,rs181695,rs193778,rs243315,rs243316,rs243317,rs243325,rs243327,rs2867945,rs3760114,rs393161,rs398364,rs405500,rs416603,rs4238604,rs424908,rs431918,rs4340345,rs439963,rs4451969,rs…
R-HSA-975576	N-glycan antennae elongation in the medial/trans-Golgi	Metabolism of proteins	0.147812	CGA	rs1983841,rs6155,rs6926846
R-HSA-6785807	Interleukin-4 and Interleukin-13 signaling	Immune System	0.147929	OPRM1,IL17F	rs10485060,rs11465546,rs11465554,rs12201582,rs12207621,rs12212773,rs1266828,rs1528045,rs17085185,rs17085211,rs17292544,rs1998220,rs1998221,rs4295492,rs4295493,rs4314511,rs4870271,rs6557339,rs6900677,rs6935927,rs763780,rs7745095,rs790259,rs790260,rs790263,rs790266,rs9322451,rs9384186,rs9384190,rs9478527,rs9479788,rs9479791,rs9479792
R-HSA-9662851	Anti-inflammatory response favouring Leishmania parasite infection	Disease	0.150428	GPR176,CGA,ITPR2	rs1049376,rs1049377,rs11048474,rs1983841,rs2570,rs6155,rs624191,rs661197,rs6926846,rs901838
R-HSA-9664433	Leishmania parasite growth and survival	Disease	0.150428	GPR176,CGA,ITPR2	rs1049376,rs1049377,rs11048474,rs1983841,rs2570,rs6155,rs624191,rs661197,rs6926846,rs901838
R-HSA-1538133	G0 and Early G1	Cell Cycle	0.153045	TFDP1	rs11839469,rs11842514,rs11843987,rs12428926,rs12871443,rs12876129,rs2316121,rs4150697,rs4150715,rs4150722,rs4150724,rs4150729,rs4150731,rs4150733,rs4150747,rs4150756,rs4150792,rs4150817,rs4150819,rs6577057,rs9577594
R-HSA-1614635	Sulfur amino acid metabolism	Metabolism	0.153045	SQRDL	rs1044032,rs11634267,rs11637483,rs11637984,rs11853733,rs12913151,rs12914266,rs12915009,rs16946621,rs16946635,rs16946803,rs17553285,rs2218309,rs2289579,rs2733251,rs625466,rs635205,rs636910,rs6493165,rs674676,rs675413,rs675599,rs677012,rs677413,rs8034672,rs8037147
R-HSA-201451	Signaling by BMP	Signal Transduction	0.153045	ACVRL1	rs11169953,rs11169954,rs2277382,rs2293093,rs2293094,rs706814,rs706819,rs7956340
R-HSA-354192	Integrin signaling	Signal Transduction;Hemostasis	0.153045	RAPGEF3	rs10747521,rs10875690,rs11168225,rs11168227,rs11168228,rs12426178,rs12818241,rs2072115,rs2072116,rs2074534,rs2544025,rs4141223,rs734706,rs7399189,rs7488942,rs7963444
R-HSA-76066	RNA Polymerase III Transcription Initiation From Type 2 Promoter	Gene expression (Transcription)	0.153045	POLR1D	rs10492484,rs12050009,rs1218953,rs12583969,rs12584838,rs12870355,rs12876263,rs14105,rs14144,rs17085862,rs17085866,rs17085868,rs17821569,rs475916,rs477793,rs507217,rs531950,rs542610,rs616662,rs634035,rs667374,rs7337722,rs9273,rs9507915,rs9512781,rs9551373
R-HSA-8963743	Digestion and absorption	Digestion and absorption	0.153045	CHIA	rs10494133,rs11102244,rs12043391,rs12076798,rs12128628,rs12410848,rs17027391,rs17027402,rs17027410,rs2786151,rs2786152,rs2786157,rs2820072,rs41391244,rs4400607,rs4406630,rs4839119,rs4839120,rs4839121,rs4839122,rs6537694,rs7412290,rs7531210,rs7542267
R-HSA-187037	Signaling by NTRK1 (TRKA)	Signal Transduction	0.156458	TCF12,NAB1	rs10185029,rs10518895,rs11071308,rs11631541,rs11852340,rs11855648,rs12904602,rs12912210,rs13384519,rs13386084,rs1462155,rs16977221,rs16977243,rs16977244,rs16977276,rs16977278,rs16977308,rs17415738,rs17465186,rs17819928,rs17819964,rs1860849,rs2126399,rs2192008,rs2464427,rs2470081,rs2470082,rs2470085,rs2585084,rs2585110,rs2593230,rs2703580,rs2703593,rs2733170,rs2733187,rs2733191,rs2733333,rs2957576…
R-HSA-202040	G-protein activation	Signal Transduction	0.158246	OPRM1	rs10485060,rs12207621,rs12212773,rs1528045,rs17085185,rs17085211,rs17292544,rs1998220,rs1998221,rs4295492,rs4295493,rs4314511,rs4870271,rs6557339,rs6900677,rs6935927,rs7745095,rs790259,rs790260,rs790263,rs790266,rs9322451,rs9384186,rs9384190,rs9478527,rs9479788,rs9479791,rs9479792
R-HSA-350054	Notch-HLH transcription pathway	Gene expression (Transcription)	0.158246	HDAC7	rs11837686,rs1557848,rs17122326,rs2240108,rs2525051,rs2544029,rs6580637,rs7418,rs7959510,rs875023
R-HSA-76061	RNA Polymerase III Transcription Initiation From Type 1 Promoter	Gene expression (Transcription)	0.158246	POLR1D	rs10492484,rs12050009,rs1218953,rs12583969,rs12584838,rs12870355,rs12876263,rs14105,rs14144,rs17085862,rs17085866,rs17085868,rs17821569,rs475916,rs477793,rs507217,rs531950,rs542610,rs616662,rs634035,rs667374,rs7337722,rs9273,rs9507915,rs9512781,rs9551373
R-HSA-76071	RNA Polymerase III Transcription Initiation From Type 3 Promoter	Gene expression (Transcription)	0.158246	POLR1D	rs10492484,rs12050009,rs1218953,rs12583969,rs12584838,rs12870355,rs12876263,rs14105,rs14144,rs17085862,rs17085866,rs17085868,rs17821569,rs475916,rs477793,rs507217,rs531950,rs542610,rs616662,rs634035,rs667374,rs7337722,rs9273,rs9507915,rs9512781,rs9551373
R-HSA-9619483	Activation of AMPK downstream of NMDARs	Neuronal System	0.158246	CAMKK2	rs1063843,rs11065503,rs11065504,rs1140886,rs1653586,rs1653591,rs2288693,rs2567982,rs2686342,rs2686346,rs3794208
R-HSA-1989781	PPARA activates gene expression	Metabolism	0.158605	CYP7A1,RXRB	rs11786580,rs2744537,rs3117040,rs6531,rs6997473,rs8192875,rs8192879
R-HSA-212165	Epigenetic regulation of gene expression	Gene expression (Transcription)	0.158605	POLR1D,SAP30L	rs10040140,rs10492484,rs12050009,rs1218953,rs12583969,rs12584838,rs12870355,rs12876263,rs14105,rs14144,rs17085862,rs17085866,rs17085868,rs17116165,rs17116169,rs17821569,rs475916,rs477793,rs4958739,rs507217,rs531950,rs542610,rs616662,rs634035,rs667374,rs6884266,rs7337722,rs9273,rs9507915,rs9512781,rs9551373
R-HSA-1430728	Metabolism	Metabolism	0.158927	HSD17B2,RAPGEF3,CYP7A1,RXRB,SQRDL,CGA,HSD17B8,ITPR2	rs1044032,rs1049376,rs1049377,rs10514523,rs10747521,rs10875690,rs11048474,rs11168225,rs11168227,rs11168228,rs11634267,rs11637483,rs11637984,rs11786580,rs11853733,rs12426178,rs12818241,rs12913151,rs12914266,rs12915009,rs1364285,rs1364287,rs1424151,rs16946621,rs16946635,rs16946803,rs16956373,rs16956406,rs17553285,rs1983841,rs2042429,rs2072115,rs2072116,rs2074534,rs2218309,rs2289579,rs2544025,rs2570…
R-HSA-400206	Regulation of lipid metabolism by PPARalpha	Metabolism	0.162916	CYP7A1,RXRB	rs11786580,rs2744537,rs3117040,rs6531,rs6997473,rs8192875,rs8192879
R-HSA-69239	Synthesis of DNA	DNA Replication;Cell Cycle	0.162916	MCM3,ORC5	rs10251561,rs10275484,rs10279892,rs1035169,rs1035170,rs10487189,rs11962162,rs12056191,rs12202495,rs12705190,rs16873424,rs17246556,rs2076511,rs2235714,rs2268855,rs2294831,rs2307322,rs2307325,rs3765446,rs3765447,rs3779518,rs3789775,rs6918669,rs6946744,rs6951205,rs7804535,rs9463776
R-HSA-525793	Myogenesis	Developmental Biology	0.163416	TCF12	rs10518895,rs11071308,rs11631541,rs11852340,rs11855648,rs12904602,rs12912210,rs1462155,rs16977221,rs16977243,rs16977244,rs16977276,rs16977278,rs16977308,rs17415738,rs17819928,rs17819964,rs2126399,rs2464427,rs2470081,rs2470082,rs2470085,rs2585084,rs2585110,rs2593230,rs2703580,rs2703593,rs2733170,rs2733187,rs2733191,rs2733333,rs2957576,rs2957578,rs2962990,rs7183361,rs745652,rs8037901,rs9672676,rs96…
R-HSA-5601884	PIWI-interacting RNA (piRNA) biogenesis	Gene expression (Transcription)	0.163416	MAEL	rs1119091,rs12134016,rs6673720,rs7527606
R-HSA-5654732	Negative regulation of FGFR3 signaling	Signal Transduction	0.163416	CBL	rs11217184,rs12786104,rs4936467,rs4938642
R-HSA-69205	G1/S-Specific Transcription	Cell Cycle	0.163416	TFDP1	rs11839469,rs11842514,rs11843987,rs12428926,rs12871443,rs12876129,rs2316121,rs4150697,rs4150715,rs4150722,rs4150724,rs4150729,rs4150731,rs4150733,rs4150747,rs4150756,rs4150792,rs4150817,rs4150819,rs6577057,rs9577594
R-HSA-8949613	Cristae formation	Organelle biogenesis and maintenance	0.163416	DNAJC11	rs12137794,rs156985,rs156989,rs200440,rs200444,rs200451,rs200457,rs2235563,rs2235564,rs277686,rs3827729,rs7549198
R-HSA-9619665	EGR2 and SOX10-mediated initiation of Schwann cell myelination	Developmental Biology	0.163416	NAB1	rs10185029,rs13384519,rs13386084,rs17465186,rs1860849,rs2192008,rs3771317,rs4599150,rs4853514,rs6733720
R-HSA-114452	Activation of BH3-only proteins	Programmed Cell Death	0.168555	TFDP1	rs11839469,rs11842514,rs11843987,rs12428926,rs12871443,rs12876129,rs2316121,rs4150697,rs4150715,rs4150722,rs4150724,rs4150729,rs4150731,rs4150733,rs4150747,rs4150756,rs4150792,rs4150817,rs4150819,rs6577057,rs9577594
R-HSA-8874081	MET activates PTK2 signaling	Signal Transduction	0.168555	COL11A2	rs16868943,rs2071025,rs2855426,rs2855459,rs986522
R-HSA-2132295	MHC class II antigen presentation	Immune System	0.171602	DCTN4,HLA-DPA1	rs10056483,rs1433023,rs1433024,rs1433025,rs17111301,rs17111307,rs3077
R-HSA-182971	EGFR downregulation	Signal Transduction	0.173662	CBL	rs11217184,rs12786104,rs4936467,rs4938642
R-HSA-399719	Trafficking of AMPA receptors	Neuronal System	0.173662	MYO6	rs10498904,rs10943292,rs11758543,rs11967411,rs12196105,rs12207159,rs12209903,rs12210386,rs12212499,rs12526227,rs1280038,rs1280042,rs1280044,rs1280049,rs1280052,rs1280054,rs13194998,rs13216921,rs2181246,rs2208798,rs2295935,rs2842542,rs3778007,rs3798433,rs3798434,rs3798440,rs6932992,rs7763864,rs9350602,rs9352244,rs9359144,rs9360946,rs9443195,rs999209
R-HSA-399721	Glutamate binding, activation of AMPA receptors and synaptic plasticity	Neuronal System	0.173662	MYO6	rs10498904,rs10943292,rs11758543,rs11967411,rs12196105,rs12207159,rs12209903,rs12210386,rs12212499,rs12526227,rs1280038,rs1280042,rs1280044,rs1280049,rs1280052,rs1280054,rs13194998,rs13216921,rs2181246,rs2208798,rs2295935,rs2842542,rs3778007,rs3798433,rs3798434,rs3798440,rs6932992,rs7763864,rs9350602,rs9352244,rs9359144,rs9360946,rs9443195,rs999209
R-HSA-4641262	Disassembly of the destruction complex and recruitment of AXIN to the membrane	Signal Transduction	0.173662	CSNK1A1	rs10058728,rs10071773,rs13163929
R-HSA-5654733	Negative regulation of FGFR4 signaling	Signal Transduction	0.173662	CBL	rs11217184,rs12786104,rs4936467,rs4938642
R-HSA-73863	RNA Polymerase I Transcription Termination	Gene expression (Transcription)	0.173662	POLR1D	rs10492484,rs12050009,rs1218953,rs12583969,rs12584838,rs12870355,rs12876263,rs14105,rs14144,rs17085862,rs17085866,rs17085868,rs17821569,rs475916,rs477793,rs507217,rs531950,rs542610,rs616662,rs634035,rs667374,rs7337722,rs9273,rs9507915,rs9512781,rs9551373
R-HSA-2173789	TGF-beta receptor signaling activates SMADs	Signal Transduction	0.178739	CBL	rs11217184,rs12786104,rs4936467,rs4938642
R-HSA-2173796	SMAD2/SMAD3:SMAD4 heterotrimer regulates transcription	Signal Transduction;Gene expression (Transcription)	0.178739	TFDP1	rs11839469,rs11842514,rs11843987,rs12428926,rs12871443,rs12876129,rs2316121,rs4150697,rs4150715,rs4150722,rs4150724,rs4150729,rs4150731,rs4150733,rs4150747,rs4150756,rs4150792,rs4150817,rs4150819,rs6577057,rs9577594
R-HSA-69190	DNA strand elongation	DNA Replication;Cell Cycle	0.178739	MCM3	rs11962162,rs12202495,rs17246556,rs2076511,rs2235714,rs2268855,rs2294831,rs2307322,rs2307325,rs3765446,rs3765447,rs3789775,rs6918669,rs9463776
R-HSA-69306	DNA Replication	DNA Replication	0.180364	MCM3,ORC5	rs10251561,rs10275484,rs10279892,rs1035169,rs1035170,rs10487189,rs11962162,rs12056191,rs12202495,rs12705190,rs16873424,rs17246556,rs2076511,rs2235714,rs2268855,rs2294831,rs2307322,rs2307325,rs3765446,rs3765447,rs3779518,rs3789775,rs6918669,rs6946744,rs6951205,rs7804535,rs9463776
R-HSA-2559585	Oncogene Induced Senescence	Cellular responses to external stimuli	0.183785	TFDP1	rs11839469,rs11842514,rs11843987,rs12428926,rs12871443,rs12876129,rs2316121,rs4150697,rs4150715,rs4150722,rs4150724,rs4150729,rs4150731,rs4150733,rs4150747,rs4150756,rs4150792,rs4150817,rs4150819,rs6577057,rs9577594
R-HSA-418990	Adherens junctions interactions	Cell-Cell communication	0.183785	CDH12	rs10042566,rs10068162,rs10447132,rs10473600,rs10941965,rs11738873,rs1261243,rs1261246,rs1261255,rs1261394,rs12654699,rs1393114,rs1424474,rs1424478,rs1477441,rs166576,rs16895132,rs1825792,rs1895619,rs1911963,rs199139,rs199362,rs2355597,rs2551495,rs2662487,rs2662491,rs269882,rs28474955,rs3099025,rs3112471,rs3112473,rs402213,rs431616,rs449760,rs7727099,rs7727257,rs7727953,rs894911,rs9293020
R-HSA-5654726	Negative regulation of FGFR1 signaling	Signal Transduction	0.183785	CBL	rs11217184,rs12786104,rs4936467,rs4938642
R-HSA-5693568	Resolution of D-loop Structures through Holliday Junction Intermediates	DNA Repair	0.183785	RMI2	rs11640138,rs11640295,rs11640306,rs11643798,rs11644626,rs11647972,rs11649073,rs12448960,rs12598646,rs12922090,rs12927773,rs12928822,rs149310,rs149311,rs152310,rs1559394,rs16958199,rs17233387,rs17605444,rs1794022,rs181694,rs181695,rs193778,rs243315,rs243316,rs243317,rs243325,rs243327,rs2867945,rs3760114,rs393161,rs398364,rs405500,rs416603,rs4238604,rs424908,rs431918,rs4340345,rs439963,rs4451969,rs…
R-HSA-936440	Negative regulators of DDX58/IFIH1 signaling	Immune System	0.183785	NLRX1	rs10790286
R-HSA-192105	Synthesis of bile acids and bile salts	Metabolism	0.188801	CYP7A1	rs11786580,rs6997473,rs8192875,rs8192879
R-HSA-202433	Generation of second messenger molecules	Immune System	0.188801	HLA-DPA1	rs3077
R-HSA-4791275	Signaling by WNT in cancer	Disease	0.188801	CSNK1A1	rs10058728,rs10071773,rs13163929
R-HSA-5654727	Negative regulation of FGFR2 signaling	Signal Transduction	0.188801	CBL	rs11217184,rs12786104,rs4936467,rs4938642
R-HSA-5693537	Resolution of D-Loop Structures	DNA Repair	0.188801	RMI2	rs11640138,rs11640295,rs11640306,rs11643798,rs11644626,rs11647972,rs11649073,rs12448960,rs12598646,rs12922090,rs12927773,rs12928822,rs149310,rs149311,rs152310,rs1559394,rs16958199,rs17233387,rs17605444,rs1794022,rs181694,rs181695,rs193778,rs243315,rs243316,rs243317,rs243325,rs243327,rs2867945,rs3760114,rs393161,rs398364,rs405500,rs416603,rs4238604,rs424908,rs431918,rs4340345,rs439963,rs4451969,rs…
R-HSA-111933	Calmodulin induced events	Signal Transduction	0.193786	CAMKK2	rs1063843,rs11065503,rs11065504,rs1140886,rs1653586,rs1653591,rs2288693,rs2567982,rs2686342,rs2686346,rs3794208
R-HSA-111997	CaM pathway	Signal Transduction	0.193786	CAMKK2	rs1063843,rs11065503,rs11065504,rs1140886,rs1653586,rs1653591,rs2288693,rs2567982,rs2686342,rs2686346,rs3794208
R-HSA-9660821	ADORA2B mediated anti-inflammatory cytokines production	Disease	0.195858	GPR176,CGA	rs1983841,rs6155,rs624191,rs661197,rs6926846
R-HSA-166520	Signaling by NTRKs	Signal Transduction	0.198086	TCF12,NAB1	rs10185029,rs10518895,rs11071308,rs11631541,rs11852340,rs11855648,rs12904602,rs12912210,rs13384519,rs13386084,rs1462155,rs16977221,rs16977243,rs16977244,rs16977276,rs16977278,rs16977308,rs17415738,rs17465186,rs17819928,rs17819964,rs1860849,rs2126399,rs2192008,rs2464427,rs2470081,rs2470082,rs2470085,rs2585084,rs2585110,rs2593230,rs2703580,rs2703593,rs2733170,rs2733187,rs2733191,rs2733333,rs2957576…
R-HSA-190861	Gap junction assembly	Vesicle-mediated transport	0.198741	GJB7	rs1145715,rs11964518,rs16878999,rs242263,rs2875533,rs3857488,rs410683,rs6454601,rs926947,rs9450653
R-HSA-75105	Fatty acyl-CoA biosynthesis	Metabolism	0.198741	HSD17B8	rs439205
R-HSA-76046	RNA Polymerase III Transcription Initiation	Gene expression (Transcription)	0.198741	POLR1D	rs10492484,rs12050009,rs1218953,rs12583969,rs12584838,rs12870355,rs12876263,rs14105,rs14144,rs17085862,rs17085866,rs17085868,rs17821569,rs475916,rs477793,rs507217,rs531950,rs542610,rs616662,rs634035,rs667374,rs7337722,rs9273,rs9507915,rs9512781,rs9551373
R-HSA-111996	Ca-dependent events	Signal Transduction	0.203666	CAMKK2	rs1063843,rs11065503,rs11065504,rs1140886,rs1653586,rs1653591,rs2288693,rs2567982,rs2686342,rs2686346,rs3794208
R-HSA-5685938	HDR through Single Strand Annealing (SSA)	DNA Repair	0.203666	RMI2	rs11640138,rs11640295,rs11640306,rs11643798,rs11644626,rs11647972,rs11649073,rs12448960,rs12598646,rs12922090,rs12927773,rs12928822,rs149310,rs149311,rs152310,rs1559394,rs16958199,rs17233387,rs17605444,rs1794022,rs181694,rs181695,rs193778,rs243315,rs243316,rs243317,rs243325,rs243327,rs2867945,rs3760114,rs393161,rs398364,rs405500,rs416603,rs4238604,rs424908,rs431918,rs4340345,rs439963,rs4451969,rs…
R-HSA-8939243	RUNX1 interacts with co-factors whose precise effect on RUNX1 targets is not known	Gene expression (Transcription)	0.203666	RING1	rs213208
R-HSA-9029569	NR1H3 & NR1H2 regulate gene expression linked to cholesterol transport and efflux	Signal Transduction	0.203666	RXRB	rs2744537,rs3117040,rs6531
R-HSA-73887	Death Receptor Signalling	Signal Transduction	0.207029	ARHGEF37,NSMAF	rs1050488,rs1050504,rs10515630,rs11167472,rs12653732,rs12679938,rs1379544,rs1379545,rs1902794,rs2400890,rs2400891,rs2634527,rs4705353,rs6579744,rs6579746,rs6579749,rs6579750,rs6861618,rs6889482,rs717954,rs7709875,rs921977,rs921978
R-HSA-111465	Apoptotic cleavage of cellular proteins	Programmed Cell Death	0.208561	CASP7	rs10509984,rs10787498,rs11196430,rs11196431,rs11196445,rs11196446,rs11196448,rs11196449,rs1127687,rs12247479,rs17090911,rs2227310,rs3124738,rs3124739,rs3124741,rs3127072,rs3814231,rs4457708,rs4497356,rs7083700,rs7085113,rs7911015
R-HSA-76009	Platelet Aggregation (Plug Formation)	Hemostasis	0.208561	RAPGEF3	rs10747521,rs10875690,rs11168225,rs11168227,rs11168228,rs12426178,rs12818241,rs2072115,rs2072116,rs2074534,rs2544025,rs4141223,rs734706,rs7399189,rs7488942,rs7963444
R-HSA-8864260	Transcriptional regulation by the AP-2 (TFAP2) family of transcription factors	Gene expression (Transcription)	0.208561	CGA	rs1983841,rs6155,rs6926846
R-HSA-6807070	PTEN Regulation	Signal Transduction	0.209272	HDAC7,RING1	rs11837686,rs1557848,rs17122326,rs213208,rs2240108,rs2525051,rs2544029,rs6580637,rs7418,rs7959510,rs875023
R-HSA-5693616	Presynaptic phase of homologous DNA pairing and strand exchange	DNA Repair	0.213427	RMI2	rs11640138,rs11640295,rs11640306,rs11643798,rs11644626,rs11647972,rs11649073,rs12448960,rs12598646,rs12922090,rs12927773,rs12928822,rs149310,rs149311,rs152310,rs1559394,rs16958199,rs17233387,rs17605444,rs1794022,rs181694,rs181695,rs193778,rs243315,rs243316,rs243317,rs243325,rs243327,rs2867945,rs3760114,rs393161,rs398364,rs405500,rs416603,rs4238604,rs424908,rs431918,rs4340345,rs439963,rs4451969,rs…
R-HSA-1257604	PIP3 activates AKT signaling	Signal Transduction	0.217882	HDAC7,NR4A1,RING1	rs11837686,rs1283170,rs1283176,rs1557848,rs17122326,rs213208,rs2240108,rs2525051,rs2544029,rs2701113,rs2701126,rs2701128,rs2701129,rs2701130,rs6580637,rs7418,rs7959510,rs875023,rs876733,rs876734
R-HSA-5654741	Signaling by FGFR3	Signal Transduction	0.218263	CBL	rs11217184,rs12786104,rs4936467,rs4938642
R-HSA-375280	Amine ligand-binding receptors	Signal Transduction	0.22307	HTR1E	rs10485177,rs16878128,rs16878131
R-HSA-5654743	Signaling by FGFR4	Signal Transduction	0.22307	CBL	rs11217184,rs12786104,rs4936467,rs4938642
R-HSA-74158	RNA Polymerase III Transcription	Gene expression (Transcription)	0.22307	POLR1D	rs10492484,rs12050009,rs1218953,rs12583969,rs12584838,rs12870355,rs12876263,rs14105,rs14144,rs17085862,rs17085866,rs17085868,rs17821569,rs475916,rs477793,rs507217,rs531950,rs542610,rs616662,rs634035,rs667374,rs7337722,rs9273,rs9507915,rs9512781,rs9551373
R-HSA-749476	RNA Polymerase III Abortive And Retractive Initiation	Gene expression (Transcription)	0.22307	POLR1D	rs10492484,rs12050009,rs1218953,rs12583969,rs12584838,rs12870355,rs12876263,rs14105,rs14144,rs17085862,rs17085866,rs17085868,rs17821569,rs475916,rs477793,rs507217,rs531950,rs542610,rs616662,rs634035,rs667374,rs7337722,rs9273,rs9507915,rs9512781,rs9551373
R-HSA-75893	TNF signaling	Signal Transduction	0.22307	NSMAF	rs1050488,rs1050504,rs12679938,rs2634527
R-HSA-8875878	MET promotes cell motility	Signal Transduction	0.22307	COL11A2	rs16868943,rs2071025,rs2855426,rs2855459,rs986522
R-HSA-3899300	SUMOylation of transcription cofactors	Metabolism of proteins	0.227847	RING1	rs213208
R-HSA-5693579	Homologous DNA Pairing and Strand Exchange	DNA Repair	0.227847	RMI2	rs11640138,rs11640295,rs11640306,rs11643798,rs11644626,rs11647972,rs11649073,rs12448960,rs12598646,rs12922090,rs12927773,rs12928822,rs149310,rs149311,rs152310,rs1559394,rs16958199,rs17233387,rs17605444,rs1794022,rs181694,rs181695,rs193778,rs243315,rs243316,rs243317,rs243325,rs243327,rs2867945,rs3760114,rs393161,rs398364,rs405500,rs416603,rs4238604,rs424908,rs431918,rs4340345,rs439963,rs4451969,rs…
R-HSA-1433557	Signaling by SCF-KIT	Signal Transduction	0.232596	CBL	rs11217184,rs12786104,rs4936467,rs4938642
R-HSA-194068	Bile acid and bile salt metabolism	Metabolism	0.232596	CYP7A1	rs11786580,rs6997473,rs8192875,rs8192879
R-HSA-6782315	tRNA modification in the nucleus and cytosol	Metabolism of RNA	0.232596	TYW5	rs10497844,rs1509835,rs16832086,rs281771
R-HSA-2173793	Transcriptional activity of SMAD2/SMAD3:SMAD4 heterotrimer	Signal Transduction;Gene expression (Transcription)	0.237316	TFDP1	rs11839469,rs11842514,rs11843987,rs12428926,rs12871443,rs12876129,rs2316121,rs4150697,rs4150715,rs4150722,rs4150724,rs4150729,rs4150731,rs4150733,rs4150747,rs4150756,rs4150792,rs4150817,rs4150819,rs6577057,rs9577594
R-HSA-69231	Cyclin D associated events in G1	Cell Cycle	0.237316	TFDP1	rs11839469,rs11842514,rs11843987,rs12428926,rs12871443,rs12876129,rs2316121,rs4150697,rs4150715,rs4150722,rs4150724,rs4150729,rs4150731,rs4150733,rs4150747,rs4150756,rs4150792,rs4150817,rs4150819,rs6577057,rs9577594
R-HSA-69236	G1 Phase	Cell Cycle	0.237316	TFDP1	rs11839469,rs11842514,rs11843987,rs12428926,rs12871443,rs12876129,rs2316121,rs4150697,rs4150715,rs4150722,rs4150724,rs4150729,rs4150731,rs4150733,rs4150747,rs4150756,rs4150792,rs4150817,rs4150819,rs6577057,rs9577594
R-HSA-8948216	Collagen chain trimerization	Extracellular matrix organization	0.237316	COL11A2	rs16868943,rs2071025,rs2855426,rs2855459,rs986522
R-HSA-4570464	SUMOylation of RNA binding proteins	Metabolism of proteins	0.242007	RING1	rs213208
R-HSA-73762	RNA Polymerase I Transcription Initiation	Gene expression (Transcription)	0.251305	POLR1D	rs10492484,rs12050009,rs1218953,rs12583969,rs12584838,rs12870355,rs12876263,rs14105,rs14144,rs17085862,rs17085866,rs17085868,rs17821569,rs475916,rs477793,rs507217,rs531950,rs542610,rs616662,rs634035,rs667374,rs7337722,rs9273,rs9507915,rs9512781,rs9551373
R-HSA-9024446	NR1H2 and NR1H3-mediated signaling	Signal Transduction	0.251305	RXRB	rs2744537,rs3117040,rs6531
R-HSA-2122947	NOTCH1 Intracellular Domain Regulates Transcription	Signal Transduction	0.255912	HDAC7	rs11837686,rs1557848,rs17122326,rs2240108,rs2525051,rs2544029,rs6580637,rs7418,rs7959510,rs875023
R-HSA-512988	Interleukin-3, Interleukin-5 and GM-CSF signaling	Immune System	0.255912	CBL	rs11217184,rs12786104,rs4936467,rs4938642
R-HSA-6791312	TP53 Regulates Transcription of Cell Cycle Genes	Gene expression (Transcription)	0.260491	TFDP1	rs11839469,rs11842514,rs11843987,rs12428926,rs12871443,rs12876129,rs2316121,rs4150697,rs4150715,rs4150722,rs4150724,rs4150729,rs4150731,rs4150733,rs4150747,rs4150756,rs4150792,rs4150817,rs4150819,rs6577057,rs9577594
R-HSA-422475	Axon guidance	Developmental Biology	0.261734	SDCBP	rs10104292,rs7833413,rs9297999
R-HSA-177929	Signaling by EGFR	Signal Transduction	0.265042	CBL	rs11217184,rs12786104,rs4936467,rs4938642
R-HSA-5620920	Cargo trafficking to the periciliary membrane	Organelle biogenesis and maintenance	0.265042	BBS1	rs11227504,rs11227515
R-HSA-5654736	Signaling by FGFR1	Signal Transduction	0.265042	CBL	rs11217184,rs12786104,rs4936467,rs4938642
R-HSA-2559583	Cellular Senescence	Cellular responses to external stimuli	0.265932	TFDP1,RING1	rs11839469,rs11842514,rs11843987,rs12428926,rs12871443,rs12876129,rs213208,rs2316121,rs4150697,rs4150715,rs4150722,rs4150724,rs4150729,rs4150731,rs4150733,rs4150747,rs4150756,rs4150792,rs4150817,rs4150819,rs6577057,rs9577594
R-HSA-597592	Post-translational protein modification	Metabolism of proteins	0.266292	CGA,DCTN4,HDAC7,FBXO21,RING1	rs10056483,rs10850780,rs11837686,rs1433023,rs1433024,rs1433025,rs1557848,rs17111301,rs17111307,rs17122326,rs1983841,rs213208,rs2240108,rs2279766,rs2525051,rs2544029,rs4767502,rs6155,rs6490117,rs6580637,rs6926846,rs7418,rs7952951,rs7959510,rs875023
R-HSA-3108232	SUMO E3 ligases SUMOylate target proteins	Metabolism of proteins	0.272767	HDAC7,RING1	rs11837686,rs1557848,rs17122326,rs213208,rs2240108,rs2525051,rs2544029,rs6580637,rs7418,rs7959510,rs875023
R-HSA-6811436	COPI-independent Golgi-to-ER retrograde traffic	Vesicle-mediated transport	0.274061	DCTN4	rs10056483,rs1433023,rs1433024,rs1433025,rs17111301,rs17111307
R-HSA-75153	Apoptotic execution phase	Programmed Cell Death	0.274061	CASP7	rs10509984,rs10787498,rs11196430,rs11196431,rs11196445,rs11196446,rs11196448,rs11196449,rs1127687,rs12247479,rs17090911,rs2227310,rs3124738,rs3124739,rs3124741,rs3127072,rs3814231,rs4457708,rs4497356,rs7083700,rs7085113,rs7911015
R-HSA-168643	Nucleotide-binding domain, leucine rich repeat containing receptor (NLR) signaling pathways	Immune System	0.27853	P2RX7	rs12299020,rs12304035,rs12815078,rs1718133,rs1963773,rs208293,rs208296,rs208305,rs208307,rs2230912,rs2567991,rs2857585,rs503720,rs504677,rs7312642,rs7958311,rs891781
R-HSA-5578775	Ion homeostasis	Muscle contraction	0.27853	ITPR2	rs1049376,rs1049377,rs11048474,rs2570,rs901838
R-HSA-8848021	Signaling by PTK6	Signal Transduction	0.282972	CBL	rs11217184,rs12786104,rs4936467,rs4938642
R-HSA-9006927	Signaling by Non-Receptor Tyrosine Kinases	Signal Transduction	0.282972	CBL	rs11217184,rs12786104,rs4936467,rs4938642
R-HSA-2990846	SUMOylation	Metabolism of proteins	0.286431	HDAC7,RING1	rs11837686,rs1557848,rs17122326,rs213208,rs2240108,rs2525051,rs2544029,rs6580637,rs7418,rs7959510,rs875023
R-HSA-936837	Ion transport by P-type ATPases	Transport of small molecules	0.287387	ATP8B4	rs10220786,rs10519246,rs10519248,rs10519250,rs10519252,rs11070738,rs11070739,rs11853540,rs12438914,rs12441816,rs12442475,rs12442538,rs12899404,rs12899434,rs12905434,rs16963064,rs16963143,rs16963149,rs16963151,rs16963173,rs17411897,rs2413979,rs2413987,rs2413998,rs2440377,rs4433752,rs7164710,rs7166047,rs7173644,rs7175764,rs7180653,rs8027073,rs8027678,rs8033713,rs8034382,rs8037948,rs9302151
R-HSA-5663202	Diseases of signal transduction by growth factor receptors and second messengers	Disease	0.291465	CSNK1A1,CBL,NR4A1,HDAC7	rs10058728,rs10071773,rs11217184,rs11837686,rs12786104,rs1283170,rs1283176,rs13163929,rs1557848,rs17122326,rs2240108,rs2525051,rs2544029,rs2701113,rs2701126,rs2701128,rs2701129,rs2701130,rs4936467,rs4938642,rs6580637,rs7418,rs7959510,rs875023,rs876733,rs876734
R-HSA-3371497	HSP90 chaperone cycle for steroid hormone receptors (SHR)	Cellular responses to external stimuli	0.291775	DCTN4	rs10056483,rs1433023,rs1433024,rs1433025,rs17111301,rs17111307
R-HSA-109581	Apoptosis	Programmed Cell Death	0.293256	TFDP1,CASP7	rs10509984,rs10787498,rs11196430,rs11196431,rs11196445,rs11196446,rs11196448,rs11196449,rs1127687,rs11839469,rs11842514,rs11843987,rs12247479,rs12428926,rs12871443,rs12876129,rs17090911,rs2227310,rs2316121,rs3124738,rs3124739,rs3124741,rs3127072,rs3814231,rs4150697,rs4150715,rs4150722,rs4150724,rs4150729,rs4150731,rs4150733,rs4150747,rs4150756,rs4150792,rs4150817,rs4150819,rs4457708,rs4497356,rs6…
R-HSA-1236394	Signaling by ERBB4	Signal Transduction	0.296136	WWP1	rs10504823,rs11775728,rs16907490,rs5024450,rs6471309
R-HSA-5357801	Programmed Cell Death	Programmed Cell Death	0.300074	CASP7,TFDP1	rs10509984,rs10787498,rs11196430,rs11196431,rs11196445,rs11196446,rs11196448,rs11196449,rs1127687,rs11839469,rs11842514,rs11843987,rs12247479,rs12428926,rs12871443,rs12876129,rs17090911,rs2227310,rs2316121,rs3124738,rs3124739,rs3124741,rs3127072,rs3814231,rs4150697,rs4150715,rs4150722,rs4150724,rs4150729,rs4150731,rs4150733,rs4150747,rs4150756,rs4150792,rs4150817,rs4150819,rs4457708,rs4497356,rs6…
R-HSA-193648	NRAGE signals death through JNK	Signal Transduction	0.300471	ARHGEF37	rs10515630,rs11167472,rs12653732,rs1379544,rs1379545,rs1902794,rs2400890,rs2400891,rs4705353,rs6579744,rs6579746,rs6579749,rs6579750,rs6861618,rs6889482,rs717954,rs7709875,rs921977,rs921978
R-HSA-2644602	Signaling by NOTCH1 PEST Domain Mutants in Cancer	Disease	0.300471	HDAC7	rs11837686,rs1557848,rs17122326,rs2240108,rs2525051,rs2544029,rs6580637,rs7418,rs7959510,rs875023
R-HSA-2644603	Signaling by NOTCH1 in Cancer	Disease	0.300471	HDAC7	rs11837686,rs1557848,rs17122326,rs2240108,rs2525051,rs2544029,rs6580637,rs7418,rs7959510,rs875023
R-HSA-2644606	Constitutive Signaling by NOTCH1 PEST Domain Mutants	Disease	0.300471	HDAC7	rs11837686,rs1557848,rs17122326,rs2240108,rs2525051,rs2544029,rs6580637,rs7418,rs7959510,rs875023
R-HSA-2894858	Signaling by NOTCH1 HD+PEST Domain Mutants in Cancer	Disease	0.300471	HDAC7	rs11837686,rs1557848,rs17122326,rs2240108,rs2525051,rs2544029,rs6580637,rs7418,rs7959510,rs875023
R-HSA-2894862	Constitutive Signaling by NOTCH1 HD+PEST Domain Mutants	Disease	0.300471	HDAC7	rs11837686,rs1557848,rs17122326,rs2240108,rs2525051,rs2544029,rs6580637,rs7418,rs7959510,rs875023
R-HSA-68827	CDT1 association with the CDC6:ORC:origin complex	DNA Replication	0.300471	ORC5	rs10251561,rs10275484,rs10279892,rs1035169,rs1035170,rs10487189,rs12056191,rs12705190,rs16873424,rs3779518,rs6946744,rs6951205,rs7804535
R-HSA-418594	G alpha (i) signalling events	Signal Transduction	0.304645	OPRM1,CAMKK2,ITPR2,HTR1E	rs10485060,rs10485177,rs1049376,rs1049377,rs1063843,rs11048474,rs11065503,rs11065504,rs1140886,rs12207621,rs12212773,rs1528045,rs1653586,rs1653591,rs16878128,rs16878131,rs17085185,rs17085211,rs17292544,rs1998220,rs1998221,rs2288693,rs2567982,rs2570,rs2686342,rs2686346,rs3794208,rs4295492,rs4295493,rs4314511,rs4870271,rs6557339,rs6900677,rs6935927,rs7745095,rs790259,rs790260,rs790263,rs790266,rs90…
R-HSA-3000171	Non-integrin membrane-ECM interactions	Extracellular matrix organization	0.30478	COL11A2	rs16868943,rs2071025,rs2855426,rs2855459,rs986522
R-HSA-4551638	SUMOylation of chromatin organization proteins	Metabolism of proteins	0.30478	RING1	rs213208
R-HSA-5610783	Degradation of GLI2 by the proteasome	Signal Transduction	0.30478	CSNK1A1	rs10058728,rs10071773,rs13163929
R-HSA-5610785	GLI3 is processed to GLI3R by the proteasome	Signal Transduction	0.30478	CSNK1A1	rs10058728,rs10071773,rs13163929
R-HSA-9616222	Transcriptional regulation of granulopoiesis	Developmental Biology	0.30478	TFDP1	rs11839469,rs11842514,rs11843987,rs12428926,rs12871443,rs12876129,rs2316121,rs4150697,rs4150715,rs4150722,rs4150724,rs4150729,rs4150731,rs4150733,rs4150747,rs4150756,rs4150792,rs4150817,rs4150819,rs6577057,rs9577594
R-HSA-3214815	HDACs deacetylate histones	Chromatin organization	0.309062	SAP30L	rs10040140,rs17116165,rs17116169,rs4958739,rs6884266
R-HSA-5250924	B-WICH complex positively regulates rRNA expression	Gene expression (Transcription)	0.309062	POLR1D	rs10492484,rs12050009,rs1218953,rs12583969,rs12584838,rs12870355,rs12876263,rs14105,rs14144,rs17085862,rs17085866,rs17085868,rs17821569,rs475916,rs477793,rs507217,rs531950,rs542610,rs616662,rs634035,rs667374,rs7337722,rs9273,rs9507915,rs9512781,rs9551373
R-HSA-73772	RNA Polymerase I Promoter Escape	Gene expression (Transcription)	0.309062	POLR1D	rs10492484,rs12050009,rs1218953,rs12583969,rs12584838,rs12870355,rs12876263,rs14105,rs14144,rs17085862,rs17085866,rs17085868,rs17821569,rs475916,rs477793,rs507217,rs531950,rs542610,rs616662,rs634035,rs667374,rs7337722,rs9273,rs9507915,rs9512781,rs9551373
R-HSA-983712	Ion channel transport	Transport of small molecules	0.309149	ATP8B4,WWP1	rs10220786,rs10504823,rs10519246,rs10519248,rs10519250,rs10519252,rs11070738,rs11070739,rs11775728,rs11853540,rs12438914,rs12441816,rs12442475,rs12442538,rs12899404,rs12899434,rs12905434,rs16907490,rs16963064,rs16963143,rs16963149,rs16963151,rs16963173,rs17411897,rs2413979,rs2413987,rs2413998,rs2440377,rs4433752,rs5024450,rs6471309,rs7164710,rs7166047,rs7173644,rs7175764,rs7180653,rs8027073,rs802…
R-HSA-948021	Transport to the Golgi and subsequent modification	Metabolism of proteins	0.311415	CGA,DCTN4	rs10056483,rs1433023,rs1433024,rs1433025,rs17111301,rs17111307,rs1983841,rs6155,rs6926846
R-HSA-2022090	Assembly of collagen fibrils and other multimeric structures	Extracellular matrix organization	0.313319	COL11A2	rs16868943,rs2071025,rs2855426,rs2855459,rs986522
R-HSA-1442490	Collagen degradation	Extracellular matrix organization	0.317549	COL11A2	rs16868943,rs2071025,rs2855426,rs2855459,rs986522
R-HSA-1834949	Cytosolic sensors of pathogen-associated DNA	Immune System	0.317549	POLR1D	rs10492484,rs12050009,rs1218953,rs12583969,rs12584838,rs12870355,rs12876263,rs14105,rs14144,rs17085862,rs17085866,rs17085868,rs17821569,rs475916,rs477793,rs507217,rs531950,rs542610,rs616662,rs634035,rs667374,rs7337722,rs9273,rs9507915,rs9512781,rs9551373
R-HSA-4086398	Ca2+ pathway	Signal Transduction	0.317549	ITPR2	rs1049376,rs1049377,rs11048474,rs2570,rs901838
R-HSA-8986944	Transcriptional Regulation by MECP2	Gene expression (Transcription)	0.317549	OPRM1	rs10485060,rs12207621,rs12212773,rs1528045,rs17085185,rs17085211,rs17292544,rs1998220,rs1998221,rs4295492,rs4295493,rs4314511,rs4870271,rs6557339,rs6900677,rs6935927,rs7745095,rs790259,rs790260,rs790263,rs790266,rs9322451,rs9384186,rs9384190,rs9478527,rs9479788,rs9479791,rs9479792
R-HSA-212436	Generic Transcription Pathway	Gene expression (Transcription)	0.321174	WWP1,OPRM1,TCF12,RMI2,HDAC7,TFDP1,RXRB,NR4A1,CGA,RING1	rs10485060,rs10504823,rs10518895,rs11071308,rs11631541,rs11640138,rs11640295,rs11640306,rs11643798,rs11644626,rs11647972,rs11649073,rs11775728,rs11837686,rs11839469,rs11842514,rs11843987,rs11852340,rs11855648,rs12207621,rs12212773,rs12428926,rs12448960,rs12598646,rs1283170,rs1283176,rs12871443,rs12876129,rs12904602,rs12912210,rs12922090,rs12927773,rs12928822,rs1462155,rs149310,rs149311,rs152310,r…
R-HSA-375276	Peptide ligand-binding receptors	Signal Transduction	0.324979	OPRM1,TACR3	rs10485060,rs12207621,rs12212773,rs1528045,rs17085185,rs17085211,rs17292544,rs1989933,rs1998220,rs1998221,rs3796951,rs4295492,rs4295493,rs4314511,rs4870271,rs6557339,rs6828333,rs6900677,rs6935927,rs7745095,rs790259,rs790260,rs790263,rs790266,rs9322451,rs9384186,rs9384190,rs9478527,rs9479788,rs9479791,rs9479792
R-HSA-211897	Cytochrome P450 - arranged by substrate type	Metabolism	0.325934	CYP7A1	rs11786580,rs6997473,rs8192875,rs8192879
R-HSA-421270	Cell-cell junction organization	Cell-Cell communication	0.330088	CDH12	rs10042566,rs10068162,rs10447132,rs10473600,rs10941965,rs11738873,rs1261243,rs1261246,rs1261255,rs1261394,rs12654699,rs1393114,rs1424474,rs1424478,rs1477441,rs166576,rs16895132,rs1825792,rs1895619,rs1911963,rs199139,rs199362,rs2355597,rs2551495,rs2662487,rs2662491,rs269882,rs28474955,rs3099025,rs3112471,rs3112473,rs402213,rs431616,rs449760,rs7727099,rs7727257,rs7727953,rs894911,rs9293020
R-HSA-1280218	Adaptive Immune System	Immune System	0.338049	DCTN4,RAPGEF3,UBE2E2,ITPR2,FBXO21,WWP1,HLA-DPA1	rs10056483,rs1049376,rs1049377,rs10504823,rs10747521,rs10850780,rs10875690,rs11048474,rs11168225,rs11168227,rs11168228,rs11715035,rs11775728,rs12426178,rs12818241,rs13060112,rs1433023,rs1433024,rs1433025,rs16907490,rs17012812,rs17012829,rs17012959,rs17012966,rs17111301,rs17111307,rs17401815,rs2017065,rs2055156,rs2072115,rs2072116,rs2074534,rs2132145,rs2132147,rs2279766,rs2359637,rs2544025,rs2570,…
R-HSA-1650814	Collagen biosynthesis and modifying enzymes	Extracellular matrix organization	0.338321	COL11A2	rs16868943,rs2071025,rs2855426,rs2855459,rs986522
R-HSA-5685942	HDR through Homologous Recombination (HRR)	DNA Repair	0.338321	RMI2	rs11640138,rs11640295,rs11640306,rs11643798,rs11644626,rs11647972,rs11649073,rs12448960,rs12598646,rs12922090,rs12927773,rs12928822,rs149310,rs149311,rs152310,rs1559394,rs16958199,rs17233387,rs17605444,rs1794022,rs181694,rs181695,rs193778,rs243315,rs243316,rs243317,rs243325,rs243327,rs2867945,rs3760114,rs393161,rs398364,rs405500,rs416603,rs4238604,rs424908,rs431918,rs4340345,rs439963,rs4451969,rs…
R-HSA-388841	Costimulation by the CD28 family	Immune System	0.346454	HLA-DPA1	rs3077
R-HSA-448424	Interleukin-17 signaling	Immune System	0.350484	IL17F	rs11465546,rs11465554,rs12201582,rs1266828,rs763780
R-HSA-112314	Neurotransmitter receptors and postsynaptic signal transmission	Neuronal System	0.351901	MYO6,CAMKK2	rs10498904,rs1063843,rs10943292,rs11065503,rs11065504,rs1140886,rs11758543,rs11967411,rs12196105,rs12207159,rs12209903,rs12210386,rs12212499,rs12526227,rs1280038,rs1280042,rs1280044,rs1280049,rs1280052,rs1280054,rs13194998,rs13216921,rs1653586,rs1653591,rs2181246,rs2208798,rs2288693,rs2295935,rs2567982,rs2686342,rs2686346,rs2842542,rs3778007,rs3794208,rs3798433,rs3798434,rs3798440,rs6932992,rs776…
R-HSA-1280215	Cytokine Signaling in Immune system	Immune System	0.355431	OPRM1,IL18R1,CBL,IL17F,IL18RAP,PELI3,HLA-DPA1	rs10168308,rs10485060,rs11217184,rs11465546,rs11465554,rs11465684,rs11465687,rs11465699,rs11465724,rs11465732,rs12201582,rs12207621,rs12212773,rs1266828,rs12786104,rs13383035,rs1420097,rs1528045,rs17027056,rs17027166,rs17085185,rs17085211,rs17292544,rs17651485,rs1998220,rs1998221,rs2041756,rs2058659,rs2287033,rs2287034,rs2287035,rs3077,rs3179961,rs3771158,rs3892818,rs4295492,rs4295493,rs4314511,r…
R-HSA-500792	GPCR ligand binding	Signal Transduction	0.358302	OPRM1,CGA,TACR3,HTR1E	rs10485060,rs10485177,rs12207621,rs12212773,rs1528045,rs16878128,rs16878131,rs17085185,rs17085211,rs17292544,rs1983841,rs1989933,rs1998220,rs1998221,rs3796951,rs4295492,rs4295493,rs4314511,rs4870271,rs6155,rs6557339,rs6828333,rs6900677,rs6926846,rs6935927,rs7745095,rs790259,rs790260,rs790263,rs790266,rs9322451,rs9384186,rs9384190,rs9478527,rs9479788,rs9479791,rs9479792
R-HSA-8939902	Regulation of RUNX2 expression and activity	Gene expression (Transcription)	0.35847	WWP1	rs10504823,rs11775728,rs16907490,rs5024450,rs6471309
R-HSA-5654738	Signaling by FGFR2	Signal Transduction	0.362427	CBL	rs11217184,rs12786104,rs4936467,rs4938642
R-HSA-8878171	Transcriptional regulation by RUNX1	Gene expression (Transcription)	0.363019	TCF12,RING1	rs10518895,rs11071308,rs11631541,rs11852340,rs11855648,rs12904602,rs12912210,rs1462155,rs16977221,rs16977243,rs16977244,rs16977276,rs16977278,rs16977308,rs17415738,rs17819928,rs17819964,rs2126399,rs213208,rs2464427,rs2470081,rs2470082,rs2470085,rs2585084,rs2585110,rs2593230,rs2703580,rs2703593,rs2733170,rs2733187,rs2733191,rs2733333,rs2957576,rs2957578,rs2962990,rs7183361,rs745652,rs8037901,rs967…
R-HSA-1912408	Pre-NOTCH Transcription and Translation	Signal Transduction	0.366359	TFDP1	rs11839469,rs11842514,rs11843987,rs12428926,rs12871443,rs12876129,rs2316121,rs4150697,rs4150715,rs4150722,rs4150724,rs4150729,rs4150731,rs4150733,rs4150747,rs4150756,rs4150792,rs4150817,rs4150819,rs6577057,rs9577594
R-HSA-1980143	Signaling by NOTCH1	Signal Transduction	0.366359	HDAC7	rs11837686,rs1557848,rs17122326,rs2240108,rs2525051,rs2544029,rs6580637,rs7418,rs7959510,rs875023
R-HSA-204998	Cell death signalling via NRAGE, NRIF and NADE	Signal Transduction	0.370268	ARHGEF37	rs10515630,rs11167472,rs12653732,rs1379544,rs1379545,rs1902794,rs2400890,rs2400891,rs4705353,rs6579744,rs6579746,rs6579749,rs6579750,rs6861618,rs6889482,rs717954,rs7709875,rs921977,rs921978
R-HSA-5250913	Positive epigenetic regulation of rRNA expression	Gene expression (Transcription)	0.370268	POLR1D	rs10492484,rs12050009,rs1218953,rs12583969,rs12584838,rs12870355,rs12876263,rs14105,rs14144,rs17085862,rs17085866,rs17085868,rs17821569,rs475916,rs477793,rs507217,rs531950,rs542610,rs616662,rs634035,rs667374,rs7337722,rs9273,rs9507915,rs9512781,rs9551373
R-HSA-168928	DDX58/IFIH1-mediated induction of interferon-alpha/beta	Immune System	0.374153	NLRX1	rs10790286
R-HSA-69473	G2/M DNA damage checkpoint	Cell Cycle	0.378015	RMI2	rs11640138,rs11640295,rs11640306,rs11643798,rs11644626,rs11647972,rs11649073,rs12448960,rs12598646,rs12922090,rs12927773,rs12928822,rs149310,rs149311,rs152310,rs1559394,rs16958199,rs17233387,rs17605444,rs1794022,rs181694,rs181695,rs193778,rs243315,rs243316,rs243317,rs243325,rs243327,rs2867945,rs3760114,rs393161,rs398364,rs405500,rs416603,rs4238604,rs424908,rs431918,rs4340345,rs439963,rs4451969,rs…
R-HSA-416476	G alpha (q) signalling events	Signal Transduction	0.378469	ITPR2,TACR3	rs1049376,rs1049377,rs11048474,rs1989933,rs2570,rs3796951,rs6828333,rs901838
R-HSA-2029485	Role of phospholipids in phagocytosis	Immune System	0.381853	ITPR2	rs1049376,rs1049377,rs11048474,rs2570,rs901838
R-HSA-157118	Signaling by NOTCH	Signal Transduction	0.382856	HDAC7,TFDP1	rs11837686,rs11839469,rs11842514,rs11843987,rs12428926,rs12871443,rs12876129,rs1557848,rs17122326,rs2240108,rs2316121,rs2525051,rs2544029,rs4150697,rs4150715,rs4150722,rs4150724,rs4150729,rs4150731,rs4150733,rs4150747,rs4150756,rs4150792,rs4150817,rs4150819,rs6577057,rs6580637,rs7418,rs7959510,rs875023,rs9577594
R-HSA-438064	Post NMDA receptor activation events	Neuronal System	0.385667	CAMKK2	rs1063843,rs11065503,rs11065504,rs1140886,rs1653586,rs1653591,rs2288693,rs2567982,rs2686342,rs2686346,rs3794208
R-HSA-73854	RNA Polymerase I Promoter Clearance	Gene expression (Transcription)	0.385667	POLR1D	rs10492484,rs12050009,rs1218953,rs12583969,rs12584838,rs12870355,rs12876263,rs14105,rs14144,rs17085862,rs17085866,rs17085868,rs17821569,rs475916,rs477793,rs507217,rs531950,rs542610,rs616662,rs634035,rs667374,rs7337722,rs9273,rs9507915,rs9512781,rs9551373
R-HSA-416482	G alpha (12/13) signalling events	Signal Transduction	0.389459	ARHGEF37	rs10515630,rs11167472,rs12653732,rs1379544,rs1379545,rs1902794,rs2400890,rs2400891,rs4705353,rs6579744,rs6579746,rs6579749,rs6579750,rs6861618,rs6889482,rs717954,rs7709875,rs921977,rs921978
R-HSA-5693607	Processing of DNA double-strand break ends	DNA Repair	0.389459	RMI2	rs11640138,rs11640295,rs11640306,rs11643798,rs11644626,rs11647972,rs11649073,rs12448960,rs12598646,rs12922090,rs12927773,rs12928822,rs149310,rs149311,rs152310,rs1559394,rs16958199,rs17233387,rs17605444,rs1794022,rs181694,rs181695,rs193778,rs243315,rs243316,rs243317,rs243325,rs243327,rs2867945,rs3760114,rs393161,rs398364,rs405500,rs416603,rs4238604,rs424908,rs431918,rs4340345,rs439963,rs4451969,rs…
R-HSA-73864	RNA Polymerase I Transcription	Gene expression (Transcription)	0.389459	POLR1D	rs10492484,rs12050009,rs1218953,rs12583969,rs12584838,rs12870355,rs12876263,rs14105,rs14144,rs17085862,rs17085866,rs17085868,rs17821569,rs475916,rs477793,rs507217,rs531950,rs542610,rs616662,rs634035,rs667374,rs7337722,rs9273,rs9507915,rs9512781,rs9551373
R-HSA-983695	Antigen activates B Cell Receptor (BCR) leading to generation of second messengers	Immune System	0.393227	ITPR2	rs1049376,rs1049377,rs11048474,rs2570,rs901838
R-HSA-2871809	FCERI mediated Ca+2 mobilization	Immune System	0.396973	ITPR2	rs1049376,rs1049377,rs11048474,rs2570,rs901838
R-HSA-69202	Cyclin E associated events during G1/S transition	Cell Cycle	0.396973	TFDP1	rs11839469,rs11842514,rs11843987,rs12428926,rs12871443,rs12876129,rs2316121,rs4150697,rs4150715,rs4150722,rs4150724,rs4150729,rs4150731,rs4150733,rs4150747,rs4150756,rs4150792,rs4150817,rs4150819,rs6577057,rs9577594
R-HSA-168142	Toll Like Receptor 10 (TLR10) Cascade	Immune System	0.400695	PELI3	rs3179961,rs3892818
R-HSA-168176	Toll Like Receptor 5 (TLR5) Cascade	Immune System	0.400695	PELI3	rs3179961,rs3892818
R-HSA-975871	MyD88 cascade initiated on plasma membrane	Immune System	0.400695	PELI3	rs3179961,rs3892818
R-HSA-195253	Degradation of beta-catenin by the destruction complex	Signal Transduction	0.404396	CSNK1A1	rs10058728,rs10071773,rs13163929
R-HSA-69656	Cyclin A:Cdk2-associated events at S phase entry	Cell Cycle	0.404396	TFDP1	rs11839469,rs11842514,rs11843987,rs12428926,rs12871443,rs12876129,rs2316121,rs4150697,rs4150715,rs4150722,rs4150724,rs4150729,rs4150731,rs4150733,rs4150747,rs4150756,rs4150792,rs4150817,rs4150819,rs6577057,rs9577594
R-HSA-425366	Transport of bile salts and organic acids, metal ions and amine compounds	Transport of small molecules	0.408073	RHAG	rs1009099,rs10485290,rs12524967,rs1268797,rs1480617,rs16879500,rs16879506,rs2180723,rs3799675,rs6934867,rs7760223,rs9463520,rs9473623
R-HSA-5632684	Hedgehog 'on' state	Signal Transduction	0.408073	CSNK1A1	rs10058728,rs10071773,rs13163929
R-HSA-5368286	Mitochondrial translation initiation	Metabolism of proteins	0.411728	MRPL11	rs1791682,rs1791687
R-HSA-5389840	Mitochondrial translation elongation	Metabolism of proteins	0.411728	MRPL11	rs1791682,rs1791687
R-HSA-5419276	Mitochondrial translation termination	Metabolism of proteins	0.411728	MRPL11	rs1791682,rs1791687
R-HSA-190236	Signaling by FGFR	Signal Transduction	0.415361	CBL	rs11217184,rs12786104,rs4936467,rs4938642
R-HSA-975138	TRAF6 mediated induction of NFkB and MAP kinases upon TLR7/8 or 9 activation	Immune System	0.422561	PELI3	rs3179961,rs3892818
R-HSA-1474290	Collagen formation	Extracellular matrix organization	0.426128	COL11A2	rs16868943,rs2071025,rs2855426,rs2855459,rs986522
R-HSA-168181	Toll Like Receptor 7/8 (TLR7/8) Cascade	Immune System	0.426128	PELI3	rs3179961,rs3892818
R-HSA-1912422	Pre-NOTCH Expression and Processing	Signal Transduction	0.426128	TFDP1	rs11839469,rs11842514,rs11843987,rs12428926,rs12871443,rs12876129,rs2316121,rs4150697,rs4150715,rs4150722,rs4150724,rs4150729,rs4150731,rs4150733,rs4150747,rs4150756,rs4150792,rs4150817,rs4150819,rs6577057,rs9577594
R-HSA-2980736	Peptide hormone metabolism	Metabolism of proteins	0.426128	CGA	rs1983841,rs6155,rs6926846
R-HSA-6804756	Regulation of TP53 Activity through Phosphorylation	Gene expression (Transcription)	0.426128	RMI2	rs11640138,rs11640295,rs11640306,rs11643798,rs11644626,rs11647972,rs11649073,rs12448960,rs12598646,rs12922090,rs12927773,rs12928822,rs149310,rs149311,rs152310,rs1559394,rs16958199,rs17233387,rs17605444,rs1794022,rs181694,rs181695,rs193778,rs243315,rs243316,rs243317,rs243325,rs243327,rs2867945,rs3760114,rs393161,rs398364,rs405500,rs416603,rs4238604,rs424908,rs431918,rs4340345,rs439963,rs4451969,rs…
R-HSA-975155	MyD88 dependent cascade initiated on endosome	Immune System	0.426128	PELI3	rs3179961,rs3892818
R-HSA-877300	Interferon gamma signaling	Immune System	0.429674	HLA-DPA1	rs3077
R-HSA-9664323	FCGR3A-mediated IL10 synthesis	Disease	0.429674	ITPR2	rs1049376,rs1049377,rs11048474,rs2570,rs901838
R-HSA-1592230	Mitochondrial biogenesis	Organelle biogenesis and maintenance	0.433198	DNAJC11	rs12137794,rs156985,rs156989,rs200440,rs200444,rs200451,rs200457,rs2235563,rs2235564,rs277686,rs3827729,rs7549198
R-HSA-2682334	EPH-Ephrin signaling	Developmental Biology	0.433198	SDCBP	rs10104292,rs7833413,rs9297999
R-HSA-442755	Activation of NMDA receptors and postsynaptic events	Neuronal System	0.433198	CAMKK2	rs1063843,rs11065503,rs11065504,rs1140886,rs1653586,rs1653591,rs2288693,rs2567982,rs2686342,rs2686346,rs3794208
R-HSA-446728	Cell junction organization	Cell-Cell communication	0.433198	CDH12	rs10042566,rs10068162,rs10447132,rs10473600,rs10941965,rs11738873,rs1261243,rs1261246,rs1261255,rs1261394,rs12654699,rs1393114,rs1424474,rs1424478,rs1477441,rs166576,rs16895132,rs1825792,rs1895619,rs1911963,rs199139,rs199362,rs2355597,rs2551495,rs2662487,rs2662491,rs269882,rs28474955,rs3099025,rs3112471,rs3112473,rs402213,rs431616,rs449760,rs7727099,rs7727257,rs7727953,rs894911,rs9293020
R-HSA-5368287	Mitochondrial translation	Metabolism of proteins	0.433198	MRPL11	rs1791682,rs1791687
R-HSA-166058	MyD88:MAL(TIRAP) cascade initiated on plasma membrane	Immune System	0.4367	PELI3	rs3179961,rs3892818
R-HSA-168188	Toll Like Receptor TLR6:TLR2 Cascade	Immune System	0.4367	PELI3	rs3179961,rs3892818
R-HSA-983168	Antigen processing: Ubiquitination & Proteasome degradation	Immune System	0.437138	WWP1,UBE2E2,FBXO21	rs10504823,rs10850780,rs11715035,rs11775728,rs13060112,rs16907490,rs17012812,rs17012829,rs17012959,rs17012966,rs17401815,rs2017065,rs2055156,rs2132145,rs2132147,rs2279766,rs2359637,rs4767502,rs4858497,rs4858503,rs5024450,rs6471309,rs6490117,rs6771206,rs6784771,rs6792462,rs7627380,rs7952951,rs9310715,rs952134,rs9815299,rs9819788,rs9847958,rs9853489
R-HSA-8953854	Metabolism of RNA	Metabolism of RNA	0.437506	MPHOSPH6,TYW5	rs10497844,rs10514532,rs1056654,rs1056690,rs1134847,rs11643324,rs11645604,rs11647563,rs12448672,rs12597171,rs12597534,rs1509835,rs16832086,rs16956576,rs2288050,rs2303267,rs281771,rs2967355,rs2967356,rs2967357,rs4889476,rs6564985,rs6564988,rs7196909,rs7205534
R-HSA-141424	Amplification of signal from the kinetochores	Cell Cycle	0.440181	NSL1	rs1007036,rs11120012,rs11120013,rs11120024,rs12125867,rs12404618,rs1507357,rs1507358,rs2262891,rs4951638,rs6687672,rs7514070,rs7516312,rs7535608
R-HSA-141444	Amplification of signal from unattached kinetochores via a MAD2 inhibitory signal	Cell Cycle	0.440181	NSL1	rs1007036,rs11120012,rs11120013,rs11120024,rs12125867,rs12404618,rs1507357,rs1507358,rs2262891,rs4951638,rs6687672,rs7514070,rs7516312,rs7535608
R-HSA-168138	Toll Like Receptor 9 (TLR9) Cascade	Immune System	0.440181	PELI3	rs3179961,rs3892818
R-HSA-202424	Downstream TCR signaling	Immune System	0.443641	HLA-DPA1	rs3077
R-HSA-168179	Toll Like Receptor TLR1:TLR2 Cascade	Immune System	0.44708	PELI3	rs3179961,rs3892818
R-HSA-181438	Toll Like Receptor 2 (TLR2) Cascade	Immune System	0.44708	PELI3	rs3179961,rs3892818
R-HSA-193704	p75 NTR receptor-mediated signalling	Signal Transduction	0.44708	ARHGEF37	rs10515630,rs11167472,rs12653732,rs1379544,rs1379545,rs1902794,rs2400890,rs2400891,rs4705353,rs6579744,rs6579746,rs6579749,rs6579750,rs6861618,rs6889482,rs717954,rs7709875,rs921977,rs921978
R-HSA-4420097	VEGFA-VEGFR2 Pathway	Signal Transduction	0.44708	ITPR2	rs1049376,rs1049377,rs11048474,rs2570,rs901838
R-HSA-5619102	SLC transporter disorders	Disease	0.450498	RHAG	rs1009099,rs10485290,rs12524967,rs1268797,rs1480617,rs16879500,rs16879506,rs2180723,rs3799675,rs6934867,rs7760223,rs9463520,rs9473623
R-HSA-73857	RNA Polymerase II Transcription	Gene expression (Transcription)	0.450662	CGA,OPRM1,WWP1,TCF12,RMI2,RXRB,NR4A1,HDAC7,TFDP1,RING1	rs10485060,rs10504823,rs10518895,rs11071308,rs11631541,rs11640138,rs11640295,rs11640306,rs11643798,rs11644626,rs11647972,rs11649073,rs11775728,rs11837686,rs11839469,rs11842514,rs11843987,rs11852340,rs11855648,rs12207621,rs12212773,rs12428926,rs12448960,rs12598646,rs1283170,rs1283176,rs12871443,rs12876129,rs12904602,rs12912210,rs12922090,rs12927773,rs12928822,rs1462155,rs149310,rs149311,rs152310,r…
R-HSA-382551	Transport of small molecules	Transport of small molecules	0.452755	ATP8B4,RHAG,WWP1,C2orf47,ABCG4,SLC9A4	rs1009099,rs10220786,rs10485290,rs10504823,rs10519246,rs10519248,rs10519250,rs10519252,rs11070738,rs11070739,rs11692304,rs11775728,rs11853540,rs11895190,rs12438914,rs12441816,rs12442475,rs12442538,rs12524967,rs1268797,rs12899404,rs12899434,rs12905434,rs1396972,rs1480617,rs1523198,rs16832105,rs16832107,rs16832114,rs16832142,rs16879500,rs16879506,rs16907490,rs16963064,rs16963143,rs16963149,rs169631…
R-HSA-5607764	CLEC7A (Dectin-1) signaling	Immune System	0.453895	ITPR2	rs1049376,rs1049377,rs11048474,rs2570,rs901838
R-HSA-8939236	RUNX1 regulates transcription of genes involved in differentiation of HSCs	Gene expression (Transcription)	0.453895	TCF12	rs10518895,rs11071308,rs11631541,rs11852340,rs11855648,rs12904602,rs12912210,rs1462155,rs16977221,rs16977243,rs16977244,rs16977276,rs16977278,rs16977308,rs17415738,rs17819928,rs17819964,rs2126399,rs2464427,rs2470081,rs2470082,rs2470085,rs2585084,rs2585110,rs2593230,rs2703580,rs2703593,rs2733170,rs2733187,rs2733191,rs2733333,rs2957576,rs2957578,rs2962990,rs7183361,rs745652,rs8037901,rs9672676,rs96…
R-HSA-9020702	Interleukin-1 signaling	Immune System	0.460628	PELI3	rs3179961,rs3892818
R-HSA-6807878	COPI-mediated anterograde transport	Metabolism of proteins;Vesicle-mediated transport	0.463963	DCTN4	rs10056483,rs1433023,rs1433024,rs1433025,rs17111301,rs17111307
R-HSA-5663205	Infectious disease	Disease	0.464952	CGA,CBL,P2RX7,P2RX4,GPR176,ITPR2	rs1049376,rs1049377,rs10774588,rs10849859,rs11048474,rs11217184,rs11610621,rs1180051,rs12299020,rs12304035,rs12786104,rs12815078,rs1718133,rs1963773,rs1983841,rs2071272,rs208293,rs208296,rs208305,rs208307,rs2230912,rs25643,rs2567991,rs2570,rs2668252,rs2857585,rs4936467,rs4938642,rs503720,rs504677,rs6155,rs624191,rs661197,rs6926846,rs7312642,rs7958311,rs891781,rs901838
R-HSA-2219528	PI3K/AKT Signaling in Cancer	Disease	0.467278	NR4A1	rs1283170,rs1283176,rs2701113,rs2701126,rs2701128,rs2701129,rs2701130,rs876733,rs876734
R-HSA-382556	ABC-family proteins mediated transport	Transport of small molecules	0.467278	ABCG4	rs3802885,rs4148170,rs4148173,rs674424
R-HSA-211945	Phase I - Functionalization of compounds	Metabolism	0.473848	CYP7A1	rs11786580,rs6997473,rs8192875,rs8192879
R-HSA-194138	Signaling by VEGF	Signal Transduction	0.477103	ITPR2	rs1049376,rs1049377,rs11048474,rs2570,rs901838
R-HSA-425393	Transport of inorganic cations/anions and amino acids/oligopeptides	Transport of small molecules	0.477103	SLC9A4	rs11692304,rs1523198,rs17027293,rs17027295,rs6751666,rs759382
R-HSA-8856825	Cargo recognition for clathrin-mediated endocytosis	Vesicle-mediated transport	0.477103	CBL	rs11217184,rs12786104,rs4936467,rs4938642
R-HSA-211000	Gene Silencing by RNA	Gene expression (Transcription)	0.480338	MAEL	rs1119091,rs12134016,rs6673720,rs7527606
R-HSA-2672351	Stimuli-sensing channels	Transport of small molecules	0.480338	WWP1	rs10504823,rs11775728,rs16907490,rs5024450,rs6471309
R-HSA-3214847	HATs acetylate histones	Chromatin organization	0.480338	TADA1	rs10918586,rs17331024,rs2049910,rs2075947,rs2272792,rs2272793,rs4657608,rs760537
R-HSA-72306	tRNA processing	Metabolism of RNA	0.483554	TYW5	rs10497844,rs1509835,rs16832086,rs281771
R-HSA-983169	Class I MHC mediated antigen processing & presentation	Immune System	0.490202	UBE2E2,WWP1,FBXO21	rs10504823,rs10850780,rs11715035,rs11775728,rs13060112,rs16907490,rs17012812,rs17012829,rs17012959,rs17012966,rs17401815,rs2017065,rs2055156,rs2132145,rs2132147,rs2279766,rs2359637,rs4767502,rs4858497,rs4858503,rs5024450,rs6471309,rs6490117,rs6771206,rs6784771,rs6792462,rs7627380,rs7952951,rs9310715,rs952134,rs9815299,rs9819788,rs9847958,rs9853489
R-HSA-69618	Mitotic Spindle Checkpoint	Cell Cycle	0.493083	NSL1	rs1007036,rs11120012,rs11120013,rs11120024,rs12125867,rs12404618,rs1507357,rs1507358,rs2262891,rs4951638,rs6687672,rs7514070,rs7516312,rs7535608
R-HSA-5610787	Hedgehog 'off' state	Signal Transduction	0.499339	CSNK1A1	rs10058728,rs10071773,rs13163929
R-HSA-5693567	HDR through Homologous Recombination (HRR) or Single Strand Annealing (SSA)	DNA Repair	0.50552	RMI2	rs11640138,rs11640295,rs11640306,rs11643798,rs11644626,rs11647972,rs11649073,rs12448960,rs12598646,rs12922090,rs12927773,rs12928822,rs149310,rs149311,rs152310,rs1559394,rs16958199,rs17233387,rs17605444,rs1794022,rs181694,rs181695,rs193778,rs243315,rs243316,rs243317,rs243325,rs243327,rs2867945,rs3760114,rs393161,rs398364,rs405500,rs416603,rs4238604,rs424908,rs431918,rs4340345,rs439963,rs4451969,rs…
R-HSA-9648025	EML4 and NUDC in mitotic spindle formation	Cell Cycle	0.511625	NSL1	rs1007036,rs11120012,rs11120013,rs11120024,rs12125867,rs12404618,rs1507357,rs1507358,rs2262891,rs4951638,rs6687672,rs7514070,rs7516312,rs7535608
R-HSA-202403	TCR signaling	Immune System	0.51465	HLA-DPA1	rs3077
R-HSA-373760	L1CAM interactions	Developmental Biology	0.520644	SDCBP	rs10104292,rs7833413,rs9297999
R-HSA-8878166	Transcriptional regulation by RUNX2	Gene expression (Transcription)	0.520644	WWP1	rs10504823,rs11775728,rs16907490,rs5024450,rs6471309
R-HSA-5693538	Homology Directed Repair	DNA Repair	0.523613	RMI2	rs11640138,rs11640295,rs11640306,rs11643798,rs11644626,rs11647972,rs11649073,rs12448960,rs12598646,rs12922090,rs12927773,rs12928822,rs149310,rs149311,rs152310,rs1559394,rs16958199,rs17233387,rs17605444,rs1794022,rs181694,rs181695,rs193778,rs243315,rs243316,rs243317,rs243325,rs243327,rs2867945,rs3760114,rs393161,rs398364,rs405500,rs416603,rs4238604,rs424908,rs431918,rs4340345,rs439963,rs4451969,rs…
R-HSA-388396	GPCR downstream signalling	Signal Transduction	0.532533	CAMKK2,OPRM1,ARHGEF37,GPR176,CGA,ITPR2,TACR3,HTR1E	rs10485060,rs10485177,rs1049376,rs1049377,rs10515630,rs1063843,rs11048474,rs11065503,rs11065504,rs11167472,rs1140886,rs12207621,rs12212773,rs12653732,rs1379544,rs1379545,rs1528045,rs1653586,rs1653591,rs16878128,rs16878131,rs17085185,rs17085211,rs17292544,rs1902794,rs1983841,rs1989933,rs1998220,rs1998221,rs2288693,rs2400890,rs2400891,rs2567982,rs2570,rs2686342,rs2686346,rs3794208,rs3796951,rs42954…
R-HSA-166016	Toll Like Receptor 4 (TLR4) Cascade	Immune System	0.538192	PELI3	rs3179961,rs3892818
R-HSA-2500257	Resolution of Sister Chromatid Cohesion	Cell Cycle	0.538192	NSL1	rs1007036,rs11120012,rs11120013,rs11120024,rs12125867,rs12404618,rs1507357,rs1507358,rs2262891,rs4951638,rs6687672,rs7514070,rs7516312,rs7535608
R-HSA-168249	Innate Immune System	Immune System	0.540555	ATP8B4,POLR1D,P2RX7,SDCBP,ITPR2,NLRX1,PELI3,CRISP3	rs10104292,rs10220786,rs10492484,rs1049376,rs1049377,rs10519246,rs10519248,rs10519250,rs10519252,rs10790286,rs11048474,rs11070738,rs11070739,rs11853540,rs12050009,rs1218953,rs12299020,rs12304035,rs12438914,rs12441816,rs12442475,rs12442538,rs12583969,rs12584838,rs12815078,rs12870355,rs12876263,rs12899404,rs12899434,rs12905434,rs13196440,rs14105,rs14144,rs16963064,rs16963143,rs16963149,rs16963151,r…
R-HSA-1500931	Cell-Cell communication	Cell-Cell communication	0.552332	CDH12	rs10042566,rs10068162,rs10447132,rs10473600,rs10941965,rs11738873,rs1261243,rs1261246,rs1261255,rs1261394,rs12654699,rs1393114,rs1424474,rs1424478,rs1477441,rs166576,rs16895132,rs1825792,rs1895619,rs1911963,rs199139,rs199362,rs2355597,rs2551495,rs2662487,rs2662491,rs269882,rs28474955,rs3099025,rs3112471,rs3112473,rs402213,rs431616,rs449760,rs7727099,rs7727257,rs7727953,rs894911,rs9293020
R-HSA-8856688	Golgi-to-ER retrograde transport	Vesicle-mediated transport	0.557868	DCTN4	rs10056483,rs1433023,rs1433024,rs1433025,rs17111301,rs17111307
R-HSA-69278	Cell Cycle, Mitotic	Cell Cycle	0.563437	MCM3,ORC5,NSL1,TFDP1	rs1007036,rs10251561,rs10275484,rs10279892,rs1035169,rs1035170,rs10487189,rs11120012,rs11120013,rs11120024,rs11839469,rs11842514,rs11843987,rs11962162,rs12056191,rs12125867,rs12202495,rs12404618,rs12428926,rs12705190,rs12871443,rs12876129,rs1507357,rs1507358,rs16873424,rs17246556,rs2076511,rs2235714,rs2262891,rs2268855,rs2294831,rs2307322,rs2307325,rs2316121,rs3765446,rs3765447,rs3779518,rs378977…
R-HSA-1632852	Macroautophagy	Autophagy	0.566045	C12orf44	rs2603745,rs7138000
R-HSA-5576891	Cardiac conduction	Muscle contraction	0.568737	ITPR2	rs1049376,rs1049377,rs11048474,rs2570,rs901838
R-HSA-194840	Rho GTPase cycle	Signal Transduction	0.571413	ARHGEF37	rs10515630,rs11167472,rs12653732,rs1379544,rs1379545,rs1902794,rs2400890,rs2400891,rs4705353,rs6579744,rs6579746,rs6579749,rs6579750,rs6861618,rs6889482,rs717954,rs7709875,rs921977,rs921978
R-HSA-1474228	Degradation of the extracellular matrix	Extracellular matrix organization	0.574073	COL11A2	rs16868943,rs2071025,rs2855426,rs2855459,rs986522
R-HSA-2029480	Fcgamma receptor (FCGR) dependent phagocytosis	Immune System	0.574073	ITPR2	rs1049376,rs1049377,rs11048474,rs2570,rs901838
R-HSA-5621481	C-type lectin receptors (CLRs)	Immune System	0.574073	ITPR2	rs1049376,rs1049377,rs11048474,rs2570,rs901838
R-HSA-5663220	RHO GTPases Activate Formins	Signal Transduction	0.574073	NSL1	rs1007036,rs11120012,rs11120013,rs11120024,rs12125867,rs12404618,rs1507357,rs1507358,rs2262891,rs4951638,rs6687672,rs7514070,rs7516312,rs7535608
R-HSA-1643685	Disease	Disease	0.583916	RHAG,P2RX7,HDAC7,NR4A1,P2RX4,CBL,CSNK1A1,CGA,GPR176,ITPR2	rs10058728,rs10071773,rs1009099,rs10485290,rs1049376,rs1049377,rs10774588,rs10849859,rs11048474,rs11217184,rs11610621,rs1180051,rs11837686,rs12299020,rs12304035,rs12524967,rs1268797,rs12786104,rs12815078,rs1283170,rs1283176,rs13163929,rs1480617,rs1557848,rs16879500,rs16879506,rs17122326,rs1718133,rs1963773,rs1983841,rs2071272,rs208293,rs208296,rs208305,rs208307,rs2180723,rs2230912,rs2240108,rs252…
R-HSA-9675108	Nervous system development	Developmental Biology	0.58394	SDCBP,NAB1	rs10104292,rs10185029,rs13384519,rs13386084,rs17465186,rs1860849,rs2192008,rs3771317,rs4599150,rs4853514,rs6733720,rs7833413,rs9297999
R-HSA-3858494	Beta-catenin independent WNT signaling	Signal Transduction	0.592242	ITPR2	rs1049376,rs1049377,rs11048474,rs2570,rs901838
R-HSA-8856828	Clathrin-mediated endocytosis	Vesicle-mediated transport	0.592242	CBL	rs11217184,rs12786104,rs4936467,rs4938642
R-HSA-1640170	Cell Cycle	Cell Cycle	0.594743	ORC5,RMI2,MCM3,NSL1,TFDP1	rs1007036,rs10251561,rs10275484,rs10279892,rs1035169,rs1035170,rs10487189,rs11120012,rs11120013,rs11120024,rs11640138,rs11640295,rs11640306,rs11643798,rs11644626,rs11647972,rs11649073,rs11839469,rs11842514,rs11843987,rs11962162,rs12056191,rs12125867,rs12202495,rs12404618,rs12428926,rs12448960,rs12598646,rs12705190,rs12871443,rs12876129,rs12922090,rs12927773,rs12928822,rs149310,rs149311,rs1507357,…
R-HSA-5693532	DNA Double-Strand Break Repair	DNA Repair	0.599793	RMI2	rs11640138,rs11640295,rs11640306,rs11643798,rs11644626,rs11647972,rs11649073,rs12448960,rs12598646,rs12922090,rs12927773,rs12928822,rs149310,rs149311,rs152310,rs1559394,rs16958199,rs17233387,rs17605444,rs1794022,rs181694,rs181695,rs193778,rs243315,rs243316,rs243317,rs243325,rs243327,rs2867945,rs3760114,rs393161,rs398364,rs405500,rs416603,rs4238604,rs424908,rs431918,rs4340345,rs439963,rs4451969,rs…
R-HSA-5358351	Signaling by Hedgehog	Signal Transduction	0.602279	CSNK1A1	rs10058728,rs10071773,rs13163929
R-HSA-9612973	Autophagy	Autophagy	0.60475	C12orf44	rs2603745,rs7138000
R-HSA-168898	Toll-like Receptor Cascades	Immune System	0.607206	PELI3	rs3179961,rs3892818
R-HSA-199977	ER to Golgi Anterograde Transport	Metabolism of proteins;Vesicle-mediated transport	0.612073	DCTN4	rs10056483,rs1433023,rs1433024,rs1433025,rs17111301,rs17111307
R-HSA-5633007	Regulation of TP53 Activity	Gene expression (Transcription)	0.621629	RMI2	rs11640138,rs11640295,rs11640306,rs11643798,rs11644626,rs11647972,rs11649073,rs12448960,rs12598646,rs12922090,rs12927773,rs12928822,rs149310,rs149311,rs152310,rs1559394,rs16958199,rs17233387,rs17605444,rs1794022,rs181694,rs181695,rs193778,rs243315,rs243316,rs243317,rs243325,rs243327,rs2867945,rs3760114,rs393161,rs398364,rs405500,rs416603,rs4238604,rs424908,rs431918,rs4340345,rs439963,rs4451969,rs…
R-HSA-983705	Signaling by the B Cell Receptor (BCR)	Immune System	0.62632	ITPR2	rs1049376,rs1049377,rs11048474,rs2570,rs901838
R-HSA-3247509	Chromatin modifying enzymes	Chromatin organization	0.656722	TADA1,SAP30L	rs10040140,rs10918586,rs17116165,rs17116169,rs17331024,rs2049910,rs2075947,rs2272792,rs2272793,rs4657608,rs4958739,rs6884266,rs760537
R-HSA-4839726	Chromatin organization	Chromatin organization	0.656722	TADA1,SAP30L	rs10040140,rs10918586,rs17116165,rs17116169,rs17331024,rs2049910,rs2075947,rs2272792,rs2272793,rs4657608,rs4958739,rs6884266,rs760537
R-HSA-425407	SLC-mediated transmembrane transport	Transport of small molecules	0.665822	RHAG,SLC9A4	rs1009099,rs10485290,rs11692304,rs12524967,rs1268797,rs1480617,rs1523198,rs16879500,rs16879506,rs17027293,rs17027295,rs2180723,rs3799675,rs6751666,rs6934867,rs759382,rs7760223,rs9463520,rs9473623
R-HSA-76002	Platelet activation, signaling and aggregation	Hemostasis	0.671769	RAPGEF3,ITPR2	rs1049376,rs1049377,rs10747521,rs10875690,rs11048474,rs11168225,rs11168227,rs11168228,rs12426178,rs12818241,rs2072115,rs2072116,rs2074534,rs2544025,rs2570,rs4141223,rs734706,rs7399189,rs7488942,rs7963444,rs901838
R-HSA-112315	Transmission across Chemical Synapses	Neuronal System	0.67872	MYO6,CAMKK2	rs10498904,rs1063843,rs10943292,rs11065503,rs11065504,rs1140886,rs11758543,rs11967411,rs12196105,rs12207159,rs12209903,rs12210386,rs12212499,rs12526227,rs1280038,rs1280042,rs1280044,rs1280049,rs1280052,rs1280054,rs13194998,rs13216921,rs1653586,rs1653591,rs2181246,rs2208798,rs2288693,rs2295935,rs2567982,rs2686342,rs2686346,rs2842542,rs3778007,rs3794208,rs3798433,rs3798434,rs3798440,rs6932992,rs776…
R-HSA-9006931	Signaling by Nuclear Receptors	Signal Transduction	0.67872	ALDH1A2,RXRB	rs10162642,rs10220722,rs10518967,rs10518969,rs11632498,rs11634592,rs12592621,rs12903590,rs12904030,rs12906488,rs13329069,rs1652517,rs1663239,rs1663240,rs1663253,rs1663256,rs1663257,rs16939937,rs16939960,rs16940011,rs16940037,rs16953374,rs17240713,rs17240720,rs17821202,rs2017566,rs2078252,rs2414553,rs2414555,rs2414556,rs2744537,rs3117040,rs34717982,rs4613004,rs4774293,rs4775027,rs6493997,rs6531,rs…
R-HSA-1266738	Developmental Biology	Developmental Biology	0.680558	TCF12,TFDP1,NAB1,SDCBP,ACVR1B	rs10104292,rs10185029,rs10518895,rs10783486,rs10876222,rs11071308,rs1150054,rs11610143,rs11631541,rs11839469,rs11842514,rs11843987,rs11852340,rs11855648,rs12428926,rs12871443,rs12876129,rs12904602,rs12912210,rs13384519,rs13386084,rs1462155,rs16977221,rs16977243,rs16977244,rs16977276,rs16977278,rs16977308,rs17126215,rs17415738,rs17465186,rs17819928,rs17819964,rs1860849,rs2126399,rs2192008,rs222080…
R-HSA-372790	Signaling by GPCR	Signal Transduction	0.68528	OPRM1,CAMKK2,ARHGEF37,GPR176,CGA,ITPR2,TACR3,HTR1E	rs10485060,rs10485177,rs1049376,rs1049377,rs10515630,rs1063843,rs11048474,rs11065503,rs11065504,rs11167472,rs1140886,rs12207621,rs12212773,rs12653732,rs1379544,rs1379545,rs1528045,rs1653586,rs1653591,rs16878128,rs16878131,rs17085185,rs17085211,rs17292544,rs1902794,rs1983841,rs1989933,rs1998220,rs1998221,rs2288693,rs2400890,rs2400891,rs2567982,rs2570,rs2686342,rs2686346,rs3794208,rs3796951,rs42954…
R-HSA-1852241	Organelle biogenesis and maintenance	Organelle biogenesis and maintenance	0.699928	BBS1,DNAJC11	rs11227504,rs11227515,rs12137794,rs156985,rs156989,rs200440,rs200444,rs200451,rs200457,rs2235563,rs2235564,rs277686,rs3827729,rs7549198
R-HSA-195721	Signaling by WNT	Signal Transduction	0.705832	CSNK1A1,ITPR2	rs10058728,rs10071773,rs1049376,rs1049377,rs11048474,rs13163929,rs2570,rs901838
R-HSA-446203	Asparagine N-linked glycosylation	Metabolism of proteins	0.70923	DCTN4,CGA	rs10056483,rs1433023,rs1433024,rs1433025,rs17111301,rs17111307,rs1983841,rs6155,rs6926846
R-HSA-68886	M Phase	Cell Cycle	0.731465	NSL1	rs1007036,rs11120012,rs11120013,rs11120024,rs12125867,rs12404618,rs1507357,rs1507358,rs2262891,rs4951638,rs6687672,rs7514070,rs7516312,rs7535608
R-HSA-6798695	Neutrophil degranulation	Immune System	0.766964	ATP8B4,SDCBP,CRISP3	rs10104292,rs10220786,rs10519246,rs10519248,rs10519250,rs10519252,rs11070738,rs11070739,rs11853540,rs12438914,rs12441816,rs12442475,rs12442538,rs12899404,rs12899434,rs12905434,rs13196440,rs16963064,rs16963143,rs16963149,rs16963151,rs16963173,rs17411897,rs2413979,rs2413987,rs2413998,rs2440377,rs4433752,rs509699,rs512299,rs597544,rs7164710,rs7166047,rs7173644,rs7175764,rs7180653,rs7833413,rs8027073…
R-HSA-418555	G alpha (s) signalling events	Signal Transduction	0.770485	GPR176,CGA	rs1983841,rs6155,rs624191,rs661197,rs6926846
R-HSA-199991	Membrane Trafficking	Vesicle-mediated transport	0.792288	MYO6,DCTN4,GJB7,CBL	rs10056483,rs10498904,rs10943292,rs11217184,rs1145715,rs11758543,rs11964518,rs11967411,rs12196105,rs12207159,rs12209903,rs12210386,rs12212499,rs12526227,rs12786104,rs1280038,rs1280042,rs1280044,rs1280049,rs1280052,rs1280054,rs13194998,rs13216921,rs1433023,rs1433024,rs1433025,rs16878999,rs17111301,rs17111307,rs2181246,rs2208798,rs2295935,rs242263,rs2842542,rs2875533,rs3778007,rs3798433,rs3798434,r…
R-HSA-556833	Metabolism of lipids	Metabolism	0.803897	HSD17B2,CYP7A1,RXRB,HSD17B8,CGA	rs10514523,rs11786580,rs1364285,rs1364287,rs1424151,rs16956373,rs16956406,rs1983841,rs2042429,rs2744537,rs2955157,rs2955159,rs2955162,rs2966244,rs2966245,rs3111351,rs3117040,rs439205,rs4398102,rs4889456,rs6155,rs6531,rs6564962,rs6926846,rs6997473,rs723012,rs8191163,rs8191243,rs8191245,rs8192875,rs8192879,rs9889094
R-HSA-109582	Hemostasis	Hemostasis	1	P2RX7,RAPGEF3,P2RX4,ITPR2	rs1049376,rs1049377,rs10747521,rs10774588,rs10849859,rs10875690,rs11048474,rs11168225,rs11168227,rs11168228,rs11610621,rs1180051,rs12299020,rs12304035,rs12426178,rs12815078,rs12818241,rs1718133,rs1963773,rs2071272,rs2072115,rs2072116,rs2074534,rs208293,rs208296,rs208305,rs208307,rs2230912,rs2544025,rs25643,rs2567991,rs2570,rs2668252,rs2857585,rs4141223,rs503720,rs504677,rs7312642,rs734706,rs73991…
R-HSA-112316	Neuronal System	Neuronal System	1	MYO6,CAMKK2	rs10498904,rs1063843,rs10943292,rs11065503,rs11065504,rs1140886,rs11758543,rs11967411,rs12196105,rs12207159,rs12209903,rs12210386,rs12212499,rs12526227,rs1280038,rs1280042,rs1280044,rs1280049,rs1280052,rs1280054,rs13194998,rs13216921,rs1653586,rs1653591,rs2181246,rs2208798,rs2288693,rs2295935,rs2567982,rs2686342,rs2686346,rs2842542,rs3778007,rs3794208,rs3798433,rs3798434,rs3798440,rs6932992,rs776…
R-HSA-1474244	Extracellular matrix organization	Extracellular matrix organization	1	COL11A2	rs16868943,rs2071025,rs2855426,rs2855459,rs986522
R-HSA-194315	Signaling by Rho GTPases	Signal Transduction	1	NSL1,ARHGEF37	rs1007036,rs10515630,rs11120012,rs11120013,rs11120024,rs11167472,rs12125867,rs12404618,rs12653732,rs1379544,rs1379545,rs1507357,rs1507358,rs1902794,rs2262891,rs2400890,rs2400891,rs4705353,rs4951638,rs6579744,rs6579746,rs6579749,rs6579750,rs6687672,rs6861618,rs6889482,rs717954,rs7514070,rs7516312,rs7535608,rs7709875,rs921977,rs921978
R-HSA-195258	RHO GTPase Effectors	Signal Transduction	1	NSL1	rs1007036,rs11120012,rs11120013,rs11120024,rs12125867,rs12404618,rs1507357,rs1507358,rs2262891,rs4951638,rs6687672,rs7514070,rs7516312,rs7535608
R-HSA-201681	TCF dependent signaling in response to WNT	Signal Transduction	1	CSNK1A1	rs10058728,rs10071773,rs13163929
R-HSA-211859	Biological oxidations	Metabolism	1	CYP7A1	rs11786580,rs6997473,rs8192875,rs8192879
R-HSA-2262752	Cellular responses to stress	Cellular responses to external stimuli	1	DCTN4,TFDP1,RING1	rs10056483,rs11839469,rs11842514,rs11843987,rs12428926,rs12871443,rs12876129,rs1433023,rs1433024,rs1433025,rs17111301,rs17111307,rs213208,rs2316121,rs4150697,rs4150715,rs4150722,rs4150724,rs4150729,rs4150731,rs4150733,rs4150747,rs4150756,rs4150792,rs4150817,rs4150819,rs6577057,rs9577594
R-HSA-2454202	Fc epsilon receptor (FCERI) signaling	Immune System	1	ITPR2	rs1049376,rs1049377,rs11048474,rs2570,rs901838
R-HSA-2467813	Separation of Sister Chromatids	Cell Cycle	1	NSL1	rs1007036,rs11120012,rs11120013,rs11120024,rs12125867,rs12404618,rs1507357,rs1507358,rs2262891,rs4951638,rs6687672,rs7514070,rs7516312,rs7535608
R-HSA-2555396	Mitotic Metaphase and Anaphase	Cell Cycle	1	NSL1	rs1007036,rs11120012,rs11120013,rs11120024,rs12125867,rs12404618,rs1507357,rs1507358,rs2262891,rs4951638,rs6687672,rs7514070,rs7516312,rs7535608
R-HSA-3700989	Transcriptional Regulation by TP53	Gene expression (Transcription)	1	RMI2,TFDP1	rs11640138,rs11640295,rs11640306,rs11643798,rs11644626,rs11647972,rs11649073,rs11839469,rs11842514,rs11843987,rs12428926,rs12448960,rs12598646,rs12871443,rs12876129,rs12922090,rs12927773,rs12928822,rs149310,rs149311,rs152310,rs1559394,rs16958199,rs17233387,rs17605444,rs1794022,rs181694,rs181695,rs193778,rs2316121,rs243315,rs243316,rs243317,rs243325,rs243327,rs2867945,rs3760114,rs393161,rs398364,r…
R-HSA-397014	Muscle contraction	Muscle contraction	1	ITPR2	rs1049376,rs1049377,rs11048474,rs2570,rs901838
R-HSA-5617833	Cilium Assembly	Organelle biogenesis and maintenance	1	BBS1	rs11227504,rs11227515
R-HSA-5619115	Disorders of transmembrane transporters	Disease	1	RHAG	rs1009099,rs10485290,rs12524967,rs1268797,rs1480617,rs16879500,rs16879506,rs2180723,rs3799675,rs6934867,rs7760223,rs9463520,rs9473623
R-HSA-5653656	Vesicle-mediated transport	Vesicle-mediated transport	1	MYO6,CBL,GJB7,DCTN4	rs10056483,rs10498904,rs10943292,rs11217184,rs1145715,rs11758543,rs11964518,rs11967411,rs12196105,rs12207159,rs12209903,rs12210386,rs12212499,rs12526227,rs12786104,rs1280038,rs1280042,rs1280044,rs1280049,rs1280052,rs1280054,rs13194998,rs13216921,rs1433023,rs1433024,rs1433025,rs16878999,rs17111301,rs17111307,rs2181246,rs2208798,rs2295935,rs242263,rs2842542,rs2875533,rs3778007,rs3798433,rs3798434,r…
R-HSA-6791226	Major pathway of rRNA processing in the nucleolus and cytosol	Metabolism of RNA	1	MPHOSPH6	rs10514532,rs1056654,rs1056690,rs1134847,rs11643324,rs11645604,rs11647563,rs12448672,rs12597171,rs12597534,rs16956576,rs2288050,rs2303267,rs2967355,rs2967356,rs2967357,rs4889476,rs6564985,rs6564988,rs7196909,rs7205534
R-HSA-6811442	Intra-Golgi and retrograde Golgi-to-ER traffic	Vesicle-mediated transport	1	DCTN4	rs10056483,rs1433023,rs1433024,rs1433025,rs17111301,rs17111307
R-HSA-68877	Mitotic Prometaphase	Cell Cycle	1	NSL1	rs1007036,rs11120012,rs11120013,rs11120024,rs12125867,rs12404618,rs1507357,rs1507358,rs2262891,rs4951638,rs6687672,rs7514070,rs7516312,rs7535608
R-HSA-68882	Mitotic Anaphase	Cell Cycle	1	NSL1	rs1007036,rs11120012,rs11120013,rs11120024,rs12125867,rs12404618,rs1507357,rs1507358,rs2262891,rs4951638,rs6687672,rs7514070,rs7516312,rs7535608
R-HSA-71291	Metabolism of amino acids and derivatives	Metabolism	1	CGA,SQRDL	rs1044032,rs11634267,rs11637483,rs11637984,rs11853733,rs12913151,rs12914266,rs12915009,rs16946621,rs16946635,rs16946803,rs17553285,rs1983841,rs2218309,rs2289579,rs2733251,rs6155,rs625466,rs635205,rs636910,rs6493165,rs674676,rs675413,rs675599,rs677012,rs677413,rs6926846,rs8034672,rs8037147
R-HSA-72312	rRNA processing	Metabolism of RNA	1	MPHOSPH6	rs10514532,rs1056654,rs1056690,rs1134847,rs11643324,rs11645604,rs11647563,rs12448672,rs12597171,rs12597534,rs16956576,rs2288050,rs2303267,rs2967355,rs2967356,rs2967357,rs4889476,rs6564985,rs6564988,rs7196909,rs7205534
R-HSA-72766	Translation	Metabolism of proteins	1	MRPL11	rs1791682,rs1791687
R-HSA-73894	DNA Repair	DNA Repair	1	RMI2	rs11640138,rs11640295,rs11640306,rs11643798,rs11644626,rs11647972,rs11649073,rs12448960,rs12598646,rs12922090,rs12927773,rs12928822,rs149310,rs149311,rs152310,rs1559394,rs16958199,rs17233387,rs17605444,rs1794022,rs181694,rs181695,rs193778,rs243315,rs243316,rs243317,rs243325,rs243327,rs2867945,rs3760114,rs393161,rs398364,rs405500,rs416603,rs4238604,rs424908,rs431918,rs4340345,rs439963,rs4451969,rs…
R-HSA-8868773	rRNA processing in the nucleus and cytosol	Metabolism of RNA	1	MPHOSPH6	rs10514532,rs1056654,rs1056690,rs1134847,rs11643324,rs11645604,rs11647563,rs12448672,rs12597171,rs12597534,rs16956576,rs2288050,rs2303267,rs2967355,rs2967356,rs2967357,rs4889476,rs6564985,rs6564988,rs7196909,rs7205534
R-HSA-8951664	Neddylation	Metabolism of proteins	1	FBXO21	rs10850780,rs2279766,rs4767502,rs6490117,rs7952951
R-HSA-8953897	Cellular responses to external stimuli	Cellular responses to external stimuli	1	TFDP1,DCTN4,RING1	rs10056483,rs11839469,rs11842514,rs11843987,rs12428926,rs12871443,rs12876129,rs1433023,rs1433024,rs1433025,rs17111301,rs17111307,rs213208,rs2316121,rs4150697,rs4150715,rs4150722,rs4150724,rs4150729,rs4150731,rs4150733,rs4150747,rs4150756,rs4150792,rs4150817,rs4150819,rs6577057,rs9577594
R-HSA-8978868	Fatty acid metabolism	Metabolism	1	HSD17B8	rs439205
R-HSA-913531	Interferon Signaling	Immune System	1	HLA-DPA1	rs3077

## Sheet: Supplemental_Reactome_3
Combined/LSBL analysis
Pathway ID	Description	Parent(s)	p-Value	Genes Involved	Variation IDs
R-HSA-139853	Elevation of cytosolic Ca2+ levels	Hemostasis	0.000302	P2RX4,P2RX7,ITPR2	rs1049376,rs1049377,rs10774588,rs10849859,rs11048474,rs11610621,rs1180051,rs12299020,rs12304035,rs12815078,rs1718133,rs1963773,rs2071272,rs208293,rs208296,rs208305,rs208307,rs2230912,rs25643,rs2567991,rs2570,rs2668252,rs2857585,rs503720,rs504677,rs7312642,rs7958311,rs891781,rs901838
R-HSA-9006925	Intracellular signaling by second messengers	Signal Transduction	0.001648	PPARG,RING1,HDAC7,ADCY5,GATAD2B,CDKN1A,CAMKK2,ITPR2,NR4A1	rs1049376,rs1049377,rs10494303,rs10510418,rs10510419,rs10510420,rs1059234,rs1063843,rs10865710,rs10934643,rs11048474,rs11065503,rs11065504,rs11128597,rs11128598,rs11264465,rs1140886,rs11581644,rs11585416,rs11708067,rs11709077,rs11710969,rs11715073,rs11717195,rs1175543,rs1175544,rs1177809,rs11807461,rs11837686,rs12032914,rs12129468,rs12142130,rs12485478,rs12490265,rs12493718,rs12495364,rs12629751,…
R-HSA-418360	Platelet calcium homeostasis	Hemostasis	0.001793	P2RX4,P2RX7,ITPR2	rs1049376,rs1049377,rs10774588,rs10849859,rs11048474,rs11610621,rs1180051,rs12299020,rs12304035,rs12815078,rs1718133,rs1963773,rs2071272,rs208293,rs208296,rs208305,rs208307,rs2230912,rs25643,rs2567991,rs2570,rs2668252,rs2857585,rs503720,rs504677,rs7312642,rs7958311,rs891781,rs901838
R-HSA-9012546	Interleukin-18 signaling	Immune System	0.002189	IL18RAP,IL18R1	rs10168308,rs11465684,rs11465687,rs11465699,rs11465724,rs11465732,rs13383035,rs1420097,rs17027056,rs17027166,rs17651485,rs2041756,rs2058659,rs2287033,rs2287034,rs2287035,rs3771158,rs4851004,rs4851005,rs4851010,rs6708413,rs7559479,rs885088,rs917998
R-HSA-8943724	Regulation of PTEN gene transcription	Signal Transduction	0.002214	HDAC7,PPARG,GATAD2B,RING1	rs10494303,rs10510418,rs10510419,rs10510420,rs10865710,rs11128597,rs11128598,rs11264465,rs11581644,rs11585416,rs11709077,rs11710969,rs11715073,rs1175543,rs1175544,rs1177809,rs11807461,rs11837686,rs12032914,rs12129468,rs12142130,rs12485478,rs12490265,rs12493718,rs12495364,rs12629751,rs13061415,rs13099828,rs13374471,rs1373641,rs1557848,rs16835630,rs17036188,rs17036321,rs17036326,rs17036700,rs171223…
R-HSA-8864260	Transcriptional regulation by the AP-2 (TFAP2) family of transcription factors	Gene expression (Transcription)	0.004814	WWOX,CDKN1A,CGA	rs10514444,rs10514445,rs10514446,rs1059234,rs1072247,rs1073923,rs1106694,rs11150104,rs11150106,rs11150107,rs1118734,rs1124595,rs1124596,rs1125814,rs1126341,rs11649397,rs11860271,rs11860793,rs11861180,rs11864502,rs11864756,rs11864768,rs12149540,rs12443658,rs12447303,rs12448376,rs12448854,rs12920972,rs12921046,rs12923682,rs12926134,rs12928190,rs12932650,rs12935055,rs13335801,rs13335885,rs1543296,rs…
R-HSA-1489509	DAG and IP3 signaling	Signal Transduction	0.005965	ADCY5,CAMKK2,ITPR2	rs1049376,rs1049377,rs1063843,rs10934643,rs11048474,rs11065503,rs11065504,rs1140886,rs11708067,rs11717195,rs12634663,rs13317079,rs13322080,rs1456116,rs1653586,rs1653591,rs2055166,rs2055168,rs2288693,rs2567982,rs2570,rs2686342,rs2686346,rs2877716,rs3794208,rs3934729,rs4470442,rs4596093,rs4678010,rs6770805,rs6784930,rs6801416,rs6807089,rs901838,rs9289218,rs9826728,rs9850375,rs9857714,rs9865576
R-HSA-381676	Glucagon-like Peptide-1 (GLP1) regulates insulin secretion	Metabolism	0.006382	RAPGEF3,ADCY5,ITPR2	rs1049376,rs1049377,rs10747521,rs10875690,rs10934643,rs11048474,rs11168225,rs11168227,rs11168228,rs11708067,rs11717195,rs12426178,rs12634663,rs12818241,rs13317079,rs13322080,rs1456116,rs2055166,rs2055168,rs2072115,rs2072116,rs2074534,rs2544025,rs2570,rs2877716,rs3934729,rs4141223,rs4470442,rs4596093,rs4678010,rs6770805,rs6784930,rs6801416,rs6807089,rs734706,rs7399189,rs7488942,rs7963444,rs901838,…
R-HSA-111885	Opioid Signalling	Signal Transduction	0.008886	OPRM1,ADCY5,CAMKK2,ITPR2	rs10485060,rs1049376,rs1049377,rs1063843,rs10934643,rs11048474,rs11065503,rs11065504,rs1140886,rs11708067,rs11717195,rs12207621,rs12212773,rs12634663,rs13317079,rs13322080,rs1456116,rs1528045,rs1653586,rs1653591,rs17085185,rs17085211,rs17292544,rs1998220,rs1998221,rs2055166,rs2055168,rs2288693,rs2567982,rs2570,rs2686342,rs2686346,rs2877716,rs3794208,rs3934729,rs4295492,rs4295493,rs4314511,rs44704…
R-HSA-392517	Rap1 signalling	Immune System	0.00895	RAPGEF3,RAF1	rs1051208,rs10747521,rs10875690,rs11168225,rs11168227,rs11168228,rs12426178,rs12818241,rs1532533,rs1532534,rs17037056,rs17037057,rs2072115,rs2072116,rs2074534,rs2442807,rs2442809,rs2442812,rs2544025,rs3729931,rs3730275,rs4141223,rs4684864,rs4684865,rs4684870,rs5746162,rs6766666,rs734706,rs7399189,rs7488942,rs7963444,rs9809501
R-HSA-5619042	Defective RHAG causes regulator type Rh-null hemolytic anemia (RHN)	Disease	0.009047	RHAG	rs1009099,rs10485290,rs12524967,rs1268797,rs1480617,rs16879500,rs16879506,rs2180723,rs3799675,rs6934867,rs7760223,rs9463520,rs9473623
R-HSA-383280	Nuclear Receptor transcription pathway	Gene expression (Transcription)	0.011515	PPARG,RXRB,NR4A1	rs10510418,rs10510419,rs10510420,rs10865710,rs11128597,rs11128598,rs11709077,rs11710969,rs11715073,rs1175543,rs1175544,rs1177809,rs12485478,rs12490265,rs12493718,rs12495364,rs12629751,rs1283170,rs1283176,rs13061415,rs13099828,rs1373641,rs17036188,rs17036321,rs17036326,rs17036700,rs17793693,rs1801282,rs1899951,rs2701113,rs2701126,rs2701128,rs2701129,rs2701130,rs2744537,rs2921188,rs2938397,rs297216…
R-HSA-112043	PLC beta mediated events	Signal Transduction	0.012127	ADCY5,CAMKK2,ITPR2	rs1049376,rs1049377,rs1063843,rs10934643,rs11048474,rs11065503,rs11065504,rs1140886,rs11708067,rs11717195,rs12634663,rs13317079,rs13322080,rs1456116,rs1653586,rs1653591,rs2055166,rs2055168,rs2288693,rs2567982,rs2570,rs2686342,rs2686346,rs2877716,rs3794208,rs3934729,rs4470442,rs4596093,rs4678010,rs6770805,rs6784930,rs6801416,rs6807089,rs901838,rs9289218,rs9826728,rs9850375,rs9857714,rs9865576
R-HSA-112040	G-protein mediated events	Signal Transduction	0.012758	ADCY5,CAMKK2,ITPR2	rs1049376,rs1049377,rs1063843,rs10934643,rs11048474,rs11065503,rs11065504,rs1140886,rs11708067,rs11717195,rs12634663,rs13317079,rs13322080,rs1456116,rs1653586,rs1653591,rs2055166,rs2055168,rs2288693,rs2567982,rs2570,rs2686342,rs2686346,rs2877716,rs3794208,rs3934729,rs4470442,rs4596093,rs4678010,rs6770805,rs6784930,rs6801416,rs6807089,rs901838,rs9289218,rs9826728,rs9850375,rs9857714,rs9865576
R-HSA-9006936	Signaling by TGF-beta family members	Signal Transduction	0.013174	ACVR1B,TFDP1,ACVRL1,CBL	rs10783486,rs10876222,rs11169953,rs11169954,rs11217184,rs1150054,rs11610143,rs11839469,rs11842514,rs11843987,rs12428926,rs12786104,rs12871443,rs12876129,rs17126215,rs2220805,rs2277382,rs2293093,rs2293094,rs2316121,rs4150697,rs4150715,rs4150722,rs4150724,rs4150729,rs4150731,rs4150733,rs4150747,rs4150756,rs4150792,rs4150817,rs4150819,rs4936467,rs4938642,rs6577057,rs706814,rs706819,rs771997,rs771998…
R-HSA-113510	E2F mediated regulation of DNA replication	Cell Cycle	0.016634	ORC5,TFDP1	rs10251561,rs10275484,rs10279892,rs1035169,rs1035170,rs10487189,rs11839469,rs11842514,rs11843987,rs12056191,rs12428926,rs12705190,rs12871443,rs12876129,rs16873424,rs2316121,rs3779518,rs4150697,rs4150715,rs4150722,rs4150724,rs4150729,rs4150731,rs4150733,rs4150747,rs4150756,rs4150792,rs4150817,rs4150819,rs6577057,rs6946744,rs6951205,rs7804535,rs9577594
R-HSA-5619113	Defective SLC3A1 causes cystinuria (CSNU)	Disease	0.018013	SLC7A9	rs11671809,rs2287881,rs3815760,rs929816
R-HSA-5660883	Defective SLC7A9 causes cystinuria (CSNU)	Disease	0.018013	SLC7A9	rs11671809,rs2287881,rs3815760,rs929816
R-HSA-162582	Signal Transduction	Signal Transduction	0.018089	WWOX,GATAD2B,NSL1,HRH1,ALDH1A2,NSMAF,PPARG,OPRM1,WWP1,CDKN1A,GPR176,TFDP1,ADCY5,ARHGEF37,ACVR1B,CGA,ARHGAP15,RAF1,CAMKK2,ITPR2,RXRB,RHPN2,TACR3,ACVRL1,CSNK1A1,RAPGEF3,HDAC7,NAB1,CBL,COL11A2,TCF12,NR4A1,TIAM1,HTR1E,RING1	rs10058728,rs1007036,rs10071773,rs10152851,rs10162642,rs10176686,rs10184671,rs10185029,rs10195682,rs10201629,rs10220722,rs10405768,rs10421069,rs10485060,rs10485177,rs1049376,rs1049377,rs10494303,rs10496941,rs10496943,rs10496944,rs10496945,rs10504823,rs1050488,rs1050504,rs10510418,rs10510419,rs10510420,rs1051208,rs10514444,rs10514445,rs10514446,rs10515630,rs10518895,rs10518967,rs10518969,rs1059234…
R-HSA-9660826	Purinergic signaling in leishmaniasis infection	Disease	0.018113	P2RX4,P2RX7	rs10774588,rs10849859,rs11610621,rs1180051,rs12299020,rs12304035,rs12815078,rs1718133,rs1963773,rs2071272,rs208293,rs208296,rs208305,rs208307,rs2230912,rs25643,rs2567991,rs2668252,rs2857585,rs503720,rs504677,rs7312642,rs7958311,rs891781
R-HSA-9664424	Cell recruitment (pro-inflammatory response)	Disease	0.018113	P2RX4,P2RX7	rs10774588,rs10849859,rs11610621,rs1180051,rs12299020,rs12304035,rs12815078,rs1718133,rs1963773,rs2071272,rs208293,rs208296,rs208305,rs208307,rs2230912,rs25643,rs2567991,rs2668252,rs2857585,rs503720,rs504677,rs7312642,rs7958311,rs891781
R-HSA-5674400	Constitutive Signaling by AKT1 E17K in Cancer	Disease	0.022863	CDKN1A,NR4A1	rs1059234,rs1283170,rs1283176,rs1801270,rs2395655,rs2701113,rs2701126,rs2701128,rs2701129,rs2701130,rs3176343,rs733590,rs762623,rs876733,rs876734
R-HSA-444411	Rhesus glycoproteins mediate ammonium transport.	Transport of small molecules	0.026899	RHAG	rs1009099,rs10485290,rs12524967,rs1268797,rs1480617,rs16879500,rs16879506,rs2180723,rs3799675,rs6934867,rs7760223,rs9463520,rs9473623
R-HSA-5601884	PIWI-interacting RNA (piRNA) biogenesis	Gene expression (Transcription)	0.028067	MAEL,TDRD12	rs1035478,rs1119091,rs11671862,rs12134016,rs12461363,rs12608999,rs12980801,rs17206212,rs17272155,rs4805812,rs6510295,rs6673720,rs7527606
R-HSA-69206	G1/S Transition	Cell Cycle	0.030115	TFDP1,MCM3,ORC5,CDKN1A	rs10251561,rs10275484,rs10279892,rs1035169,rs1035170,rs10487189,rs1059234,rs11839469,rs11842514,rs11843987,rs11962162,rs12056191,rs12202495,rs12428926,rs12705190,rs12871443,rs12876129,rs16873424,rs17246556,rs1801270,rs2076511,rs2235714,rs2268855,rs2294831,rs2307322,rs2307325,rs2316121,rs2395655,rs3176343,rs3765446,rs3765447,rs3779518,rs3789775,rs4150697,rs4150715,rs4150722,rs4150724,rs4150729,rs4…
R-HSA-1257604	PIP3 activates AKT signaling	Signal Transduction	0.031845	PPARG,CDKN1A,GATAD2B,HDAC7,NR4A1,RING1	rs10494303,rs10510418,rs10510419,rs10510420,rs1059234,rs10865710,rs11128597,rs11128598,rs11264465,rs11581644,rs11585416,rs11709077,rs11710969,rs11715073,rs1175543,rs1175544,rs1177809,rs11807461,rs11837686,rs12032914,rs12129468,rs12142130,rs12485478,rs12490265,rs12493718,rs12495364,rs12629751,rs1283170,rs1283176,rs13061415,rs13099828,rs13374471,rs1373641,rs1557848,rs16835630,rs17036188,rs17036321,…
R-HSA-422356	Regulation of insulin secretion	Metabolism	0.032447	RAPGEF3,ADCY5,ITPR2	rs1049376,rs1049377,rs10747521,rs10875690,rs10934643,rs11048474,rs11168225,rs11168227,rs11168228,rs11708067,rs11717195,rs12426178,rs12634663,rs12818241,rs13317079,rs13322080,rs1456116,rs2055166,rs2055168,rs2072115,rs2072116,rs2074534,rs2544025,rs2570,rs2877716,rs3934729,rs4141223,rs4470442,rs4596093,rs4678010,rs6770805,rs6784930,rs6801416,rs6807089,rs734706,rs7399189,rs7488942,rs7963444,rs901838,…
R-HSA-352230	Amino acid transport across the plasma membrane	Transport of small molecules	0.033696	SLC38A4,SLC7A9	rs11183610,rs11671809,rs12307218,rs12313427,rs12321267,rs12582305,rs17097246,rs180405,rs180420,rs180421,rs180424,rs180427,rs180431,rs180433,rs180437,rs180438,rs2075335,rs2250010,rs2287881,rs2430922,rs2465584,rs2465585,rs2715779,rs2897981,rs3815760,rs929816
R-HSA-68962	Activation of the pre-replicative complex	DNA Replication;Cell Cycle	0.035663	MCM3,ORC5	rs10251561,rs10275484,rs10279892,rs1035169,rs1035170,rs10487189,rs11962162,rs12056191,rs12202495,rs12705190,rs16873424,rs17246556,rs2076511,rs2235714,rs2268855,rs2294831,rs2307322,rs2307325,rs3765446,rs3765447,rs3779518,rs3789775,rs6918669,rs6946744,rs6951205,rs7804535,rs9463776
R-HSA-8953750	Transcriptional Regulation by E2F6	Gene expression (Transcription)	0.035663	TFDP1,RING1	rs11839469,rs11842514,rs11843987,rs12428926,rs12871443,rs12876129,rs213208,rs2316121,rs4150697,rs4150715,rs4150722,rs4150724,rs4150729,rs4150731,rs4150733,rs4150747,rs4150756,rs4150792,rs4150817,rs4150819,rs6577057,rs9577594
R-HSA-390650	Histamine receptors	Signal Transduction	0.035706	HRH1	rs11915050,rs12488410,rs12489945,rs12493961,rs13061242,rs164100,rs17034062,rs17034071,rs17034099,rs1809049,rs184700,rs2035665,rs2171544,rs2343861,rs238615,rs346076,rs346087,rs347585,rs347587,rs347599,rs347607,rs433303,rs440646,rs443503,rs4684059,rs617156,rs6442233,rs6442234,rs6774099,rs6796787,rs6803158,rs7625756,rs7630582
R-HSA-69560	Transcriptional activation of p53 responsive genes	Cell Cycle	0.035706	CDKN1A	rs1059234,rs1801270,rs2395655,rs3176343,rs733590,rs762623
R-HSA-69895	Transcriptional activation of cell cycle inhibitor p21	Cell Cycle	0.035706	CDKN1A	rs1059234,rs1801270,rs2395655,rs3176343,rs733590,rs762623
R-HSA-6807070	PTEN Regulation	Signal Transduction	0.037158	HDAC7,PPARG,GATAD2B,RING1	rs10494303,rs10510418,rs10510419,rs10510420,rs10865710,rs11128597,rs11128598,rs11264465,rs11581644,rs11585416,rs11709077,rs11710969,rs11715073,rs1175543,rs1175544,rs1177809,rs11807461,rs11837686,rs12032914,rs12129468,rs12142130,rs12485478,rs12490265,rs12493718,rs12495364,rs12629751,rs13061415,rs13099828,rs13374471,rs1373641,rs1557848,rs16835630,rs17036188,rs17036321,rs17036326,rs17036700,rs171223…
R-HSA-196071	Metabolism of steroid hormones	Metabolism	0.037673	HSD17B2,CGA	rs10514523,rs1364285,rs1364287,rs1424151,rs16956373,rs16956406,rs1983841,rs2042429,rs2955157,rs2955159,rs2955162,rs2966244,rs2966245,rs3111351,rs4398102,rs4889456,rs6155,rs6564962,rs6926846,rs723012,rs8191163,rs8191243,rs8191245,rs9889094
R-HSA-111933	Calmodulin induced events	Signal Transduction	0.039725	ADCY5,CAMKK2	rs1063843,rs10934643,rs11065503,rs11065504,rs1140886,rs11708067,rs11717195,rs12634663,rs13317079,rs13322080,rs1456116,rs1653586,rs1653591,rs2055166,rs2055168,rs2288693,rs2567982,rs2686342,rs2686346,rs2877716,rs3794208,rs3934729,rs4470442,rs4596093,rs4678010,rs6770805,rs6784930,rs6801416,rs6807089,rs9289218,rs9826728,rs9850375,rs9857714,rs9865576
R-HSA-111997	CaM pathway	Signal Transduction	0.039725	ADCY5,CAMKK2	rs1063843,rs10934643,rs11065503,rs11065504,rs1140886,rs11708067,rs11717195,rs12634663,rs13317079,rs13322080,rs1456116,rs1653586,rs1653591,rs2055166,rs2055168,rs2288693,rs2567982,rs2686342,rs2686346,rs2877716,rs3794208,rs3934729,rs4470442,rs4596093,rs4678010,rs6770805,rs6784930,rs6801416,rs6807089,rs9289218,rs9826728,rs9850375,rs9857714,rs9865576
R-HSA-418346	Platelet homeostasis	Hemostasis	0.040415	P2RX4,P2RX7,ITPR2	rs1049376,rs1049377,rs10774588,rs10849859,rs11048474,rs11610621,rs1180051,rs12299020,rs12304035,rs12815078,rs1718133,rs1963773,rs2071272,rs208293,rs208296,rs208305,rs208307,rs2230912,rs25643,rs2567991,rs2570,rs2668252,rs2857585,rs503720,rs504677,rs7312642,rs7958311,rs891781,rs901838
R-HSA-111996	Ca-dependent events	Signal Transduction	0.043954	ADCY5,CAMKK2	rs1063843,rs10934643,rs11065503,rs11065504,rs1140886,rs11708067,rs11717195,rs12634663,rs13317079,rs13322080,rs1456116,rs1653586,rs1653591,rs2055166,rs2055168,rs2288693,rs2567982,rs2686342,rs2686346,rs2877716,rs3794208,rs3934729,rs4470442,rs4596093,rs4678010,rs6770805,rs6784930,rs6801416,rs6807089,rs9289218,rs9826728,rs9850375,rs9857714,rs9865576
R-HSA-176187	Activation of ATR in response to replication stress	Cell Cycle	0.043954	MCM3,ORC5	rs10251561,rs10275484,rs10279892,rs1035169,rs1035170,rs10487189,rs11962162,rs12056191,rs12202495,rs12705190,rs16873424,rs17246556,rs2076511,rs2235714,rs2268855,rs2294831,rs2307322,rs2307325,rs3765446,rs3765447,rs3779518,rs3789775,rs6918669,rs6946744,rs6951205,rs7804535,rs9463776
R-HSA-111448	Activation of NOXA and translocation to mitochondria	Programmed Cell Death	0.044433	TFDP1	rs11839469,rs11842514,rs11843987,rs12428926,rs12871443,rs12876129,rs2316121,rs4150697,rs4150715,rs4150722,rs4150724,rs4150729,rs4150731,rs4150733,rs4150747,rs4150756,rs4150792,rs4150817,rs4150819,rs6577057,rs9577594
R-HSA-380095	Tachykinin receptors bind tachykinins	Signal Transduction	0.044433	TACR3	rs1989933,rs3796951,rs6828333
R-HSA-8866911	TFAP2 (AP-2) family regulates transcription of cell cycle factors	Gene expression (Transcription)	0.044433	CDKN1A	rs1059234,rs1801270,rs2395655,rs3176343,rs733590,rs762623
R-HSA-9022707	MECP2 regulates transcription factors	Gene expression (Transcription)	0.044433	PPARG	rs10510418,rs10510419,rs10510420,rs10865710,rs11128597,rs11128598,rs11709077,rs11710969,rs11715073,rs1175543,rs1175544,rs1177809,rs12485478,rs12490265,rs12493718,rs12495364,rs12629751,rs13061415,rs13099828,rs1373641,rs17036188,rs17036321,rs17036326,rs17036700,rs17793693,rs1801282,rs1899951,rs2921188,rs2938397,rs2972162,rs4135268,rs4135278,rs4135280,rs4135283,rs4135295,rs4135304,rs4135336,rs413535…
R-HSA-9031525	NR1H2 & NR1H3 regulate gene expression to limit cholesterol uptake	Signal Transduction	0.044433	RXRB	rs2744537,rs3117040,rs6531
R-HSA-9031528	NR1H2 & NR1H3 regulate gene expression linked to triglyceride lipolysis in adipose	Signal Transduction	0.044433	RXRB	rs2744537,rs3117040,rs6531
R-HSA-9632974	NR1H2 & NR1H3 regulate gene expression linked to gluconeogenesis	Signal Transduction	0.044433	RXRB	rs2744537,rs3117040,rs6531
R-HSA-453279	Mitotic G1 phase and G1/S transition	Cell Cycle	0.045075	TFDP1,MCM3,ORC5,CDKN1A	rs10251561,rs10275484,rs10279892,rs1035169,rs1035170,rs10487189,rs1059234,rs11839469,rs11842514,rs11843987,rs11962162,rs12056191,rs12202495,rs12428926,rs12705190,rs12871443,rs12876129,rs16873424,rs17246556,rs1801270,rs2076511,rs2235714,rs2268855,rs2294831,rs2307322,rs2307325,rs2316121,rs2395655,rs3176343,rs3765446,rs3765447,rs3779518,rs3789775,rs4150697,rs4150715,rs4150722,rs4150724,rs4150729,rs4…
R-HSA-9031628	NGF-stimulated transcription	Signal Transduction	0.048341	NAB1,TCF12	rs10185029,rs10518895,rs11071308,rs11631541,rs11852340,rs11855648,rs12904602,rs12912210,rs13384519,rs13386084,rs1462155,rs16977221,rs16977243,rs16977244,rs16977276,rs16977278,rs16977308,rs17415738,rs17465186,rs17819928,rs17819964,rs1860849,rs2126399,rs2192008,rs2464427,rs2470081,rs2470082,rs2470085,rs2585084,rs2585110,rs2593230,rs2703580,rs2703593,rs2733170,rs2733187,rs2733191,rs2733333,rs2957576…
R-HSA-375280	Amine ligand-binding receptors	Signal Transduction	0.052881	HRH1,HTR1E	rs10485177,rs11915050,rs12488410,rs12489945,rs12493961,rs13061242,rs164100,rs16878128,rs16878131,rs17034062,rs17034071,rs17034099,rs1809049,rs184700,rs2035665,rs2171544,rs2343861,rs238615,rs346076,rs346087,rs347585,rs347587,rs347599,rs347607,rs433303,rs440646,rs443503,rs4684059,rs617156,rs6442233,rs6442234,rs6774099,rs6796787,rs6803158,rs7625756,rs7630582
R-HSA-111459	Activation of caspases through apoptosome-mediated cleavage	Programmed Cell Death	0.053082	CASP7	rs10509984,rs10787498,rs11196430,rs11196431,rs11196445,rs11196446,rs11196448,rs11196449,rs1127687,rs12247479,rs17090911,rs2227310,rs3124738,rs3124739,rs3124741,rs3127072,rs3814231,rs4457708,rs4497356,rs7083700,rs7085113,rs7911015
R-HSA-1614517	Sulfide oxidation to sulfate	Metabolism	0.053082	SQRDL	rs1044032,rs11634267,rs11637483,rs11637984,rs11853733,rs12913151,rs12914266,rs12915009,rs16946621,rs16946635,rs16946803,rs17553285,rs2218309,rs2289579,rs2733251,rs625466,rs635205,rs636910,rs6493165,rs674676,rs675413,rs675599,rs677012,rs677413,rs8034672,rs8037147
R-HSA-193144	Estrogen biosynthesis	Metabolism	0.053082	HSD17B2	rs10514523,rs1364285,rs1364287,rs1424151,rs16956373,rs16956406,rs2042429,rs2955157,rs2955159,rs2955162,rs2966244,rs2966245,rs3111351,rs4398102,rs4889456,rs6564962,rs723012,rs8191163,rs8191243,rs8191245,rs9889094
R-HSA-193993	Mineralocorticoid biosynthesis	Metabolism	0.053082	CGA	rs1983841,rs6155,rs6926846
R-HSA-5626978	TNFR1-mediated ceramide production	Signal Transduction	0.053082	NSMAF	rs1050488,rs1050504,rs12679938,rs2634527
R-HSA-5674499	Negative feedback regulation of MAPK pathway	Signal Transduction;Immune System	0.053082	RAF1	rs1051208,rs1532533,rs1532534,rs17037056,rs17037057,rs2442807,rs2442809,rs2442812,rs3729931,rs3730275,rs4684864,rs4684865,rs4684870,rs5746162,rs6766666,rs9809501
R-HSA-6782861	Synthesis of wybutosine at G37 of tRNA(Phe)	Metabolism of RNA	0.053082	TYW5	rs10497844,rs1509835,rs16832086,rs281771
R-HSA-68616	Assembly of the ORC complex at the origin of replication	DNA Replication	0.053082	ORC5	rs10251561,rs10275484,rs10279892,rs1035169,rs1035170,rs10487189,rs12056191,rs12705190,rs16873424,rs3779518,rs6946744,rs6951205,rs7804535
R-HSA-9032845	Activated NTRK2 signals through CDK5	Signal Transduction	0.053082	TIAM1	rs2070410,rs2833284,rs724561
R-HSA-9658195	Leishmania infection	Disease	0.054381	GPR176,P2RX4,ADCY5,P2RX7,CGA,ITPR2	rs10152851,rs1049376,rs1049377,rs10774588,rs10849859,rs10934643,rs11048474,rs11070235,rs11070236,rs11610621,rs11633436,rs11708067,rs11717195,rs1180051,rs11855441,rs11858909,rs12299020,rs12304035,rs12634663,rs12815078,rs12901700,rs13317079,rs13322080,rs1456116,rs1684931,rs169328,rs16969944,rs1718133,rs17718330,rs1821715,rs1836847,rs1865755,rs1963773,rs1983841,rs2055166,rs2055168,rs2071272,rs208293…
R-HSA-69242	S Phase	Cell Cycle	0.056992	MCM3,CDKN1A,TFDP1,ORC5	rs10251561,rs10275484,rs10279892,rs1035169,rs1035170,rs10487189,rs1059234,rs11839469,rs11842514,rs11843987,rs11962162,rs12056191,rs12202495,rs12428926,rs12705190,rs12871443,rs12876129,rs16873424,rs17246556,rs1801270,rs2076511,rs2235714,rs2268855,rs2294831,rs2307322,rs2307325,rs2316121,rs2395655,rs3176343,rs3765446,rs3765447,rs3779518,rs3789775,rs4150697,rs4150715,rs4150722,rs4150724,rs4150729,rs4…
R-HSA-5362517	Signaling by Retinoic Acid	Signal Transduction	0.057567	RXRB,ALDH1A2	rs10162642,rs10220722,rs10518967,rs10518969,rs11632498,rs11634592,rs12592621,rs12903590,rs12904030,rs12906488,rs13329069,rs1652517,rs1663239,rs1663240,rs1663253,rs1663256,rs1663257,rs16939937,rs16939960,rs16940011,rs16940037,rs16953374,rs17240713,rs17240720,rs17821202,rs2017566,rs2078252,rs2414553,rs2414555,rs2414556,rs2744537,rs3117040,rs34717982,rs4613004,rs4774293,rs4775027,rs6493997,rs6531,rs…
R-HSA-69231	Cyclin D associated events in G1	Cell Cycle	0.059962	CDKN1A,TFDP1	rs1059234,rs11839469,rs11842514,rs11843987,rs12428926,rs12871443,rs12876129,rs1801270,rs2316121,rs2395655,rs3176343,rs4150697,rs4150715,rs4150722,rs4150724,rs4150729,rs4150731,rs4150733,rs4150747,rs4150756,rs4150792,rs4150817,rs4150819,rs6577057,rs733590,rs762623,rs9577594
R-HSA-69236	G1 Phase	Cell Cycle	0.059962	CDKN1A,TFDP1	rs1059234,rs11839469,rs11842514,rs11843987,rs12428926,rs12871443,rs12876129,rs1801270,rs2316121,rs2395655,rs3176343,rs4150697,rs4150715,rs4150722,rs4150724,rs4150729,rs4150731,rs4150733,rs4150747,rs4150756,rs4150792,rs4150817,rs4150819,rs6577057,rs733590,rs762623,rs9577594
R-HSA-111463	SMAC (DIABLO) binds to IAPs	Programmed Cell Death	0.061654	CASP7	rs10509984,rs10787498,rs11196430,rs11196431,rs11196445,rs11196446,rs11196448,rs11196449,rs1127687,rs12247479,rs17090911,rs2227310,rs3124738,rs3124739,rs3124741,rs3127072,rs3814231,rs4457708,rs4497356,rs7083700,rs7085113,rs7911015
R-HSA-111464	SMAC(DIABLO)-mediated dissociation of IAP:caspase complexes	Programmed Cell Death	0.061654	CASP7	rs10509984,rs10787498,rs11196430,rs11196431,rs11196445,rs11196446,rs11196448,rs11196449,rs1127687,rs12247479,rs17090911,rs2227310,rs3124738,rs3124739,rs3124741,rs3127072,rs3814231,rs4457708,rs4497356,rs7083700,rs7085113,rs7911015
R-HSA-447043	Neurofascin interactions	Developmental Biology	0.061654	SDCBP	rs10104292,rs7833413,rs9297999
R-HSA-8941855	RUNX3 regulates CDKN1A transcription	Gene expression (Transcription)	0.061654	CDKN1A	rs1059234,rs1801270,rs2395655,rs3176343,rs733590,rs762623
R-HSA-9619229	Activation of RAC1 downstream of NMDARs	Neuronal System	0.061654	CAMKK2	rs1063843,rs11065503,rs11065504,rs1140886,rs1653586,rs1653591,rs2288693,rs2567982,rs2686342,rs2686346,rs3794208
R-HSA-190828	Gap junction trafficking	Vesicle-mediated transport	0.067348	MYO6,GJB7	rs10498904,rs10943292,rs1145715,rs11758543,rs11964518,rs11967411,rs12196105,rs12207159,rs12209903,rs12210386,rs12212499,rs12526227,rs1280038,rs1280042,rs1280044,rs1280049,rs1280052,rs1280054,rs13194998,rs13216921,rs16878999,rs2181246,rs2208798,rs2295935,rs242263,rs2842542,rs2875533,rs3778007,rs3798433,rs3798434,rs3798440,rs3857488,rs410683,rs6454601,rs6932992,rs7763864,rs926947,rs9350602,rs935224…
R-HSA-73762	RNA Polymerase I Transcription Initiation	Gene expression (Transcription)	0.067348	GATAD2B,POLR1D	rs10492484,rs10494303,rs11264465,rs11581644,rs11585416,rs11807461,rs12032914,rs12050009,rs12129468,rs12142130,rs1218953,rs12583969,rs12584838,rs12870355,rs12876263,rs13374471,rs14105,rs14144,rs16835630,rs17085862,rs17085866,rs17085868,rs17821569,rs4520447,rs475916,rs477793,rs4845576,rs4845578,rs4845584,rs507217,rs531950,rs542610,rs616662,rs634035,rs667374,rs7337722,rs7414227,rs7552274,rs9273,rs95…
R-HSA-425393	Transport of inorganic cations/anions and amino acids/oligopeptides	Transport of small molecules	0.069578	SLC38A4,SLC7A9,SLC9A4	rs11183610,rs11671809,rs11692304,rs12307218,rs12313427,rs12321267,rs12582305,rs1523198,rs17027293,rs17027295,rs17097246,rs180405,rs180420,rs180421,rs180424,rs180427,rs180431,rs180433,rs180437,rs180438,rs2075335,rs2250010,rs2287881,rs2430922,rs2465584,rs2465585,rs2715779,rs2897981,rs3815760,rs6751666,rs759382,rs929816
R-HSA-111469	SMAC, XIAP-regulated apoptotic response	Programmed Cell Death	0.070149	CASP7	rs10509984,rs10787498,rs11196430,rs11196431,rs11196445,rs11196446,rs11196448,rs11196449,rs1127687,rs12247479,rs17090911,rs2227310,rs3124738,rs3124739,rs3124741,rs3127072,rs3814231,rs4457708,rs4497356,rs7083700,rs7085113,rs7911015
R-HSA-164944	Nef and signal transduction	Disease	0.070149	DOCK2	rs10055949,rs10063658,rs10069924,rs10076580,rs1013192,rs1013193,rs10475919,rs11134586,rs12515906,rs12658902,rs13152998,rs13155521,rs13184078,rs13355359,rs155239,rs17051884,rs17071652,rs17645503,rs17669249,rs17669613,rs17736733,rs17736846,rs185532,rs2112704,rs2161404,rs2279318,rs2306558,rs2306560,rs2625384,rs262836,rs262840,rs262841,rs262842,rs262847,rs262848,rs262851,rs262852,rs262858,rs262859,rs…
R-HSA-442729	CREB1 phosphorylation through the activation of CaMKII/CaMKK/CaMKIV cascasde	Neuronal System	0.070149	CAMKK2	rs1063843,rs11065503,rs11065504,rs1140886,rs1653586,rs1653591,rs2288693,rs2567982,rs2686342,rs2686346,rs3794208
R-HSA-163685	Integration of energy metabolism	Metabolism	0.071153	ADCY5,ITPR2,RAPGEF3	rs1049376,rs1049377,rs10747521,rs10875690,rs10934643,rs11048474,rs11168225,rs11168227,rs11168228,rs11708067,rs11717195,rs12426178,rs12634663,rs12818241,rs13317079,rs13322080,rs1456116,rs2055166,rs2055168,rs2072115,rs2072116,rs2074534,rs2544025,rs2570,rs2877716,rs3934729,rs4141223,rs4470442,rs4596093,rs4678010,rs6770805,rs6784930,rs6801416,rs6807089,rs734706,rs7399189,rs7488942,rs7963444,rs901838,…
R-HSA-211000	Gene Silencing by RNA	Gene expression (Transcription)	0.071153	MAEL,TDRD12,IPO8	rs1035478,rs10771748,rs1119091,rs11671862,rs12134016,rs12461363,rs12608999,rs12980801,rs17206212,rs17272155,rs2289300,rs33270,rs4143105,rs4805812,rs6487924,rs6510295,rs6673720,rs7327,rs7527606
R-HSA-157858	Gap junction trafficking and regulation	Vesicle-mediated transport	0.072431	MYO6,GJB7	rs10498904,rs10943292,rs1145715,rs11758543,rs11964518,rs11967411,rs12196105,rs12207159,rs12209903,rs12210386,rs12212499,rs12526227,rs1280038,rs1280042,rs1280044,rs1280049,rs1280052,rs1280054,rs13194998,rs13216921,rs16878999,rs2181246,rs2208798,rs2295935,rs242263,rs2842542,rs2875533,rs3778007,rs3798433,rs3798434,rs3798440,rs3857488,rs410683,rs6454601,rs6932992,rs7763864,rs926947,rs9350602,rs935224…
R-HSA-6791312	TP53 Regulates Transcription of Cell Cycle Genes	Gene expression (Transcription)	0.072431	TFDP1,CDKN1A	rs1059234,rs11839469,rs11842514,rs11843987,rs12428926,rs12871443,rs12876129,rs1801270,rs2316121,rs2395655,rs3176343,rs4150697,rs4150715,rs4150722,rs4150724,rs4150729,rs4150731,rs4150733,rs4150747,rs4150756,rs4150792,rs4150817,rs4150819,rs6577057,rs733590,rs762623,rs9577594
R-HSA-113507	E2F-enabled inhibition of pre-replication complex formation	Cell Cycle	0.078568	ORC5	rs10251561,rs10275484,rs10279892,rs1035169,rs1035170,rs10487189,rs12056191,rs12705190,rs16873424,rs3779518,rs6946744,rs6951205,rs7804535
R-HSA-1247673	Erythrocytes take up oxygen and release carbon dioxide	Transport of small molecules	0.078568	RHAG	rs1009099,rs10485290,rs12524967,rs1268797,rs1480617,rs16879500,rs16879506,rs2180723,rs3799675,rs6934867,rs7760223,rs9463520,rs9473623
R-HSA-1253288	Downregulation of ERBB4 signaling	Signal Transduction	0.078568	WWP1	rs10504823,rs11775728,rs16907490,rs5024450,rs6471309
R-HSA-139915	Activation of PUMA and translocation to mitochondria	Programmed Cell Death	0.078568	TFDP1	rs11839469,rs11842514,rs11843987,rs12428926,rs12871443,rs12876129,rs2316121,rs4150697,rs4150715,rs4150722,rs4150724,rs4150729,rs4150731,rs4150733,rs4150747,rs4150756,rs4150792,rs4150817,rs4150819,rs6577057,rs9577594
R-HSA-425986	Sodium/Proton exchangers	Transport of small molecules	0.078568	SLC9A4	rs11692304,rs1523198,rs17027293,rs17027295,rs6751666,rs759382
R-HSA-5666185	RHO GTPases Activate Rhotekin and Rhophilins	Signal Transduction	0.078568	RHPN2	rs10405768,rs10421069,rs12462426,rs12972060,rs1559088,rs16967749,rs6510328,rs7246302,rs7246814,rs7257754,rs8106293,rs8182598
R-HSA-8849469	PTK6 Regulates RTKs and Their Effectors AKT1 and DOK1	Signal Transduction	0.078568	CBL	rs11217184,rs12786104,rs4936467,rs4938642
R-HSA-9029558	NR1H2 & NR1H3 regulate gene expression linked to lipogenesis	Signal Transduction	0.078568	RXRB	rs2744537,rs3117040,rs6531
R-HSA-9623433	NR1H2 & NR1H3 regulate gene expression to control bile acid homeostasis	Signal Transduction	0.078568	RXRB	rs2744537,rs3117040,rs6531
R-HSA-6785807	Interleukin-4 and Interleukin-13 signaling	Immune System	0.079269	IL17F,OPRM1,CDKN1A	rs10485060,rs1059234,rs11465546,rs11465554,rs12201582,rs12207621,rs12212773,rs1266828,rs1528045,rs17085185,rs17085211,rs17292544,rs1801270,rs1998220,rs1998221,rs2395655,rs3176343,rs4295492,rs4295493,rs4314511,rs4870271,rs6557339,rs6900677,rs6935927,rs733590,rs762623,rs763780,rs7745095,rs790259,rs790260,rs790263,rs790266,rs9322451,rs9384186,rs9384190,rs9478527,rs9479788,rs9479791,rs9479792
R-HSA-109606	Intrinsic Pathway for Apoptosis	Programmed Cell Death	0.082951	CASP7,TFDP1	rs10509984,rs10787498,rs11196430,rs11196431,rs11196445,rs11196446,rs11196448,rs11196449,rs1127687,rs11839469,rs11842514,rs11843987,rs12247479,rs12428926,rs12871443,rs12876129,rs17090911,rs2227310,rs2316121,rs3124738,rs3124739,rs3124741,rs3127072,rs3814231,rs4150697,rs4150715,rs4150722,rs4150724,rs4150729,rs4150731,rs4150733,rs4150747,rs4150756,rs4150792,rs4150817,rs4150819,rs4457708,rs4497356,rs6…
R-HSA-5663202	Diseases of signal transduction by growth factor receptors and second messengers	Disease	0.083656	HDAC7,ATG7,RAF1,CDKN1A,CSNK1A1,NR4A1,CBL	rs10058728,rs10071773,rs1051208,rs1059234,rs11128547,rs11217184,rs11711175,rs11837686,rs12786104,rs1283170,rs1283176,rs13163929,rs1375204,rs1532533,rs1532534,rs1557848,rs17034318,rs17037056,rs17037057,rs17122326,rs1801270,rs2240108,rs2395655,rs2442807,rs2442809,rs2442812,rs2525051,rs2544029,rs2594966,rs2594972,rs2594980,rs2594995,rs2701113,rs2701126,rs2701128,rs2701129,rs2701130,rs3176343,rs34607…
R-HSA-111932	CaMK IV-mediated phosphorylation of CREB	Signal Transduction	0.086912	CAMKK2	rs1063843,rs11065503,rs11065504,rs1140886,rs1653586,rs1653591,rs2288693,rs2567982,rs2686342,rs2686346,rs3794208
R-HSA-170660	Adenylate cyclase activating pathway	Signal Transduction	0.086912	ADCY5	rs10934643,rs11708067,rs11717195,rs12634663,rs13317079,rs13322080,rs1456116,rs2055166,rs2055168,rs2877716,rs3934729,rs4470442,rs4596093,rs4678010,rs6770805,rs6784930,rs6801416,rs6807089,rs9289218,rs9826728,rs9850375,rs9857714,rs9865576
R-HSA-193048	Androgen biosynthesis	Metabolism	0.086912	CGA	rs1983841,rs6155,rs6926846
R-HSA-198693	AKT phosphorylates targets in the nucleus	Signal Transduction	0.086912	NR4A1	rs1283170,rs1283176,rs2701113,rs2701126,rs2701128,rs2701129,rs2701130,rs876733,rs876734
R-HSA-209968	Thyroxine biosynthesis	Metabolism	0.086912	CGA	rs1983841,rs6155,rs6926846
R-HSA-8866904	Negative regulation of activity of TFAP2 (AP-2) family transcription factors	Gene expression (Transcription)	0.086912	WWOX	rs10514444,rs10514445,rs10514446,rs1072247,rs1073923,rs1106694,rs11150104,rs11150106,rs11150107,rs1118734,rs1124595,rs1124596,rs1125814,rs1126341,rs11649397,rs11860271,rs11860793,rs11861180,rs11864502,rs11864756,rs11864768,rs12149540,rs12443658,rs12447303,rs12448376,rs12448854,rs12920972,rs12921046,rs12923682,rs12926134,rs12928190,rs12932650,rs12935055,rs13335801,rs13335885,rs1543296,rs1554974,rs…
R-HSA-975578	Reactions specific to the complex N-glycan synthesis pathway	Metabolism of proteins	0.086912	CGA	rs1983841,rs6155,rs6926846
R-HSA-1989781	PPARA activates gene expression	Metabolism	0.087769	CYP7A1,PPARG,RXRB	rs10510418,rs10510419,rs10510420,rs10865710,rs11128597,rs11128598,rs11709077,rs11710969,rs11715073,rs1175543,rs1175544,rs1177809,rs11786580,rs12485478,rs12490265,rs12493718,rs12495364,rs12629751,rs13061415,rs13099828,rs1373641,rs17036188,rs17036321,rs17036326,rs17036700,rs17793693,rs1801282,rs1899951,rs2744537,rs2921188,rs2938397,rs2972162,rs3117040,rs4135268,rs4135278,rs4135280,rs4135283,rs41352…
R-HSA-212165	Epigenetic regulation of gene expression	Gene expression (Transcription)	0.087769	GATAD2B,POLR1D,SAP30L	rs10040140,rs10492484,rs10494303,rs11264465,rs11581644,rs11585416,rs11807461,rs12032914,rs12050009,rs12129468,rs12142130,rs1218953,rs12583969,rs12584838,rs12870355,rs12876263,rs13374471,rs14105,rs14144,rs16835630,rs17085862,rs17085866,rs17085868,rs17116165,rs17116169,rs17821569,rs4520447,rs475916,rs477793,rs4845576,rs4845578,rs4845584,rs4958739,rs507217,rs531950,rs542610,rs616662,rs634035,rs66737…
R-HSA-400206	Regulation of lipid metabolism by PPARalpha	Metabolism	0.091274	RXRB,PPARG,CYP7A1	rs10510418,rs10510419,rs10510420,rs10865710,rs11128597,rs11128598,rs11709077,rs11710969,rs11715073,rs1175543,rs1175544,rs1177809,rs11786580,rs12485478,rs12490265,rs12493718,rs12495364,rs12629751,rs13061415,rs13099828,rs1373641,rs17036188,rs17036321,rs17036326,rs17036700,rs17793693,rs1801282,rs1899951,rs2744537,rs2921188,rs2938397,rs2972162,rs3117040,rs4135268,rs4135278,rs4135280,rs4135283,rs41352…
R-HSA-1236394	Signaling by ERBB4	Signal Transduction	0.093906	WWOX,WWP1	rs10504823,rs10514444,rs10514445,rs10514446,rs1072247,rs1073923,rs1106694,rs11150104,rs11150106,rs11150107,rs1118734,rs1124595,rs1124596,rs1125814,rs1126341,rs11649397,rs11775728,rs11860271,rs11860793,rs11861180,rs11864502,rs11864756,rs11864768,rs12149540,rs12443658,rs12447303,rs12448376,rs12448854,rs12920972,rs12921046,rs12923682,rs12926134,rs12928190,rs12932650,rs12935055,rs13335801,rs13335885,…
R-HSA-1059683	Interleukin-6 signaling	Immune System	0.09518	CBL	rs11217184,rs12786104,rs4936467,rs4938642
R-HSA-1433617	Regulation of signaling by NODAL	Developmental Biology	0.09518	ACVR1B	rs10783486,rs10876222,rs1150054,rs11610143,rs17126215,rs2220805,rs771997,rs771998,rs7962469
R-HSA-189085	Digestion of dietary carbohydrate	Digestion and absorption	0.09518	CHIA	rs10494133,rs11102244,rs12043391,rs12076798,rs12128628,rs12410848,rs17027391,rs17027402,rs17027410,rs2786151,rs2786152,rs2786157,rs2820072,rs41391244,rs4400607,rs4406630,rs4839119,rs4839120,rs4839121,rs4839122,rs6537694,rs7412290,rs7531210,rs7542267
R-HSA-5607763	CLEC7A (Dectin-1) induces NFAT activation	Immune System	0.09518	ITPR2	rs1049376,rs1049377,rs11048474,rs2570,rs901838
R-HSA-68689	CDC6 association with the ORC:origin complex	DNA Replication	0.09518	ORC5	rs10251561,rs10275484,rs10279892,rs1035169,rs1035170,rs10487189,rs12056191,rs12705190,rs16873424,rs3779518,rs6946744,rs6951205,rs7804535
R-HSA-193648	NRAGE signals death through JNK	Signal Transduction	0.096708	ARHGEF37,TIAM1	rs10515630,rs11167472,rs12653732,rs1379544,rs1379545,rs1902794,rs2070410,rs2400890,rs2400891,rs2833284,rs4705353,rs6579744,rs6579746,rs6579749,rs6579750,rs6861618,rs6889482,rs717954,rs724561,rs7709875,rs921977,rs921978
R-HSA-74160	Gene expression (Transcription)	Gene expression (Transcription)	0.099369	OPRM1,WWOX,RMI2,HDAC7,RXRB,PPARG,TFDP1,WWP1,GATAD2B,CDKN1A,MAEL,CGA,POLR1D,TDRD12,TCF12,SAP30L,NR4A1,IPO8,RING1	rs10040140,rs1035478,rs10485060,rs10492484,rs10494303,rs10504823,rs10510418,rs10510419,rs10510420,rs10514444,rs10514445,rs10514446,rs10518895,rs1059234,rs1072247,rs1073923,rs10771748,rs10865710,rs1106694,rs11071308,rs11128597,rs11128598,rs11150104,rs11150106,rs11150107,rs1118734,rs1119091,rs1124595,rs1124596,rs1125814,rs1126341,rs11264465,rs11581644,rs11585416,rs11631541,rs11640138,rs11640295,rs1…
R-HSA-9616222	Transcriptional regulation of granulopoiesis	Developmental Biology	0.099533	TFDP1,CDKN1A	rs1059234,rs11839469,rs11842514,rs11843987,rs12428926,rs12871443,rs12876129,rs1801270,rs2316121,rs2395655,rs3176343,rs4150697,rs4150715,rs4150722,rs4150724,rs4150729,rs4150731,rs4150733,rs4150747,rs4150756,rs4150792,rs4150817,rs4150819,rs6577057,rs733590,rs762623,rs9577594
R-HSA-69620	Cell Cycle Checkpoints	Cell Cycle	0.100108	RMI2,NSL1,MCM3,CDKN1A,ORC5	rs1007036,rs10251561,rs10275484,rs10279892,rs1035169,rs1035170,rs10487189,rs1059234,rs11120012,rs11120013,rs11120024,rs11640138,rs11640295,rs11640306,rs11643798,rs11644626,rs11647972,rs11649073,rs11962162,rs12056191,rs12125867,rs12202495,rs12404618,rs12448960,rs12598646,rs12705190,rs12922090,rs12927773,rs12928822,rs149310,rs149311,rs1507357,rs1507358,rs152310,rs1559394,rs16873424,rs16958199,rs172…
R-HSA-3214815	HDACs deacetylate histones	Chromatin organization	0.102381	GATAD2B,SAP30L	rs10040140,rs10494303,rs11264465,rs11581644,rs11585416,rs11807461,rs12032914,rs12129468,rs12142130,rs13374471,rs16835630,rs17116165,rs17116169,rs4520447,rs4845576,rs4845578,rs4845584,rs4958739,rs6884266,rs7414227,rs7552274
R-HSA-176974	Unwinding of DNA	DNA Replication;Cell Cycle	0.103375	MCM3	rs11962162,rs12202495,rs17246556,rs2076511,rs2235714,rs2268855,rs2294831,rs2307322,rs2307325,rs3765446,rs3765447,rs3789775,rs6918669,rs9463776
R-HSA-190873	Gap junction degradation	Vesicle-mediated transport	0.103375	MYO6	rs10498904,rs10943292,rs11758543,rs11967411,rs12196105,rs12207159,rs12209903,rs12210386,rs12212499,rs12526227,rs1280038,rs1280042,rs1280044,rs1280049,rs1280052,rs1280054,rs13194998,rs13216921,rs2181246,rs2208798,rs2295935,rs2842542,rs3778007,rs3798433,rs3798434,rs3798440,rs6932992,rs7763864,rs9350602,rs9352244,rs9359144,rs9360946,rs9443195,rs999209
R-HSA-209822	Glycoprotein hormones	Metabolism of proteins	0.103375	CGA	rs1983841,rs6155,rs6926846
R-HSA-264870	Caspase-mediated cleavage of cytoskeletal proteins	Programmed Cell Death	0.103375	CASP7	rs10509984,rs10787498,rs11196430,rs11196431,rs11196445,rs11196446,rs11196448,rs11196449,rs1127687,rs12247479,rs17090911,rs2227310,rs3124738,rs3124739,rs3124741,rs3127072,rs3814231,rs4457708,rs4497356,rs7083700,rs7085113,rs7911015
R-HSA-375281	Hormone ligand-binding receptors	Signal Transduction	0.103375	CGA	rs1983841,rs6155,rs6926846
R-HSA-390666	Serotonin receptors	Signal Transduction	0.103375	HTR1E	rs10485177,rs16878128,rs16878131
R-HSA-430116	GP1b-IX-V activation signalling	Hemostasis	0.103375	RAF1	rs1051208,rs1532533,rs1532534,rs17037056,rs17037057,rs2442807,rs2442809,rs2442812,rs3729931,rs3730275,rs4684864,rs4684865,rs4684870,rs5746162,rs6766666,rs9809501
R-HSA-8866907	Activation of the TFAP2 (AP-2) family of transcription factors	Gene expression (Transcription)	0.103375	WWOX	rs10514444,rs10514445,rs10514446,rs1072247,rs1073923,rs1106694,rs11150104,rs11150106,rs11150107,rs1118734,rs1124595,rs1124596,rs1125814,rs1126341,rs11649397,rs11860271,rs11860793,rs11861180,rs11864502,rs11864756,rs11864768,rs12149540,rs12443658,rs12447303,rs12448376,rs12448854,rs12920972,rs12921046,rs12923682,rs12926134,rs12928190,rs12932650,rs12935055,rs13335801,rs13335885,rs1543296,rs1554974,rs…
R-HSA-198725	Nuclear Events (kinase and transcription factor activation)	Signal Transduction	0.105252	NAB1,TCF12	rs10185029,rs10518895,rs11071308,rs11631541,rs11852340,rs11855648,rs12904602,rs12912210,rs13384519,rs13386084,rs1462155,rs16977221,rs16977243,rs16977244,rs16977276,rs16977278,rs16977308,rs17415738,rs17465186,rs17819928,rs17819964,rs1860849,rs2126399,rs2192008,rs2464427,rs2470081,rs2470082,rs2470085,rs2585084,rs2585110,rs2593230,rs2703580,rs2703593,rs2733170,rs2733187,rs2733191,rs2733333,rs2957576…
R-HSA-8986944	Transcriptional Regulation by MECP2	Gene expression (Transcription)	0.108144	PPARG,OPRM1	rs10485060,rs10510418,rs10510419,rs10510420,rs10865710,rs11128597,rs11128598,rs11709077,rs11710969,rs11715073,rs1175543,rs1175544,rs1177809,rs12207621,rs12212773,rs12485478,rs12490265,rs12493718,rs12495364,rs12629751,rs13061415,rs13099828,rs1373641,rs1528045,rs17036188,rs17036321,rs17036326,rs17036700,rs17085185,rs17085211,rs17292544,rs17793693,rs1801282,rs1899951,rs1998220,rs1998221,rs2921188,rs…
R-HSA-111461	Cytochrome c-mediated apoptotic response	Programmed Cell Death	0.111496	CASP7	rs10509984,rs10787498,rs11196430,rs11196431,rs11196445,rs11196446,rs11196448,rs11196449,rs1127687,rs12247479,rs17090911,rs2227310,rs3124738,rs3124739,rs3124741,rs3127072,rs3814231,rs4457708,rs4497356,rs7083700,rs7085113,rs7911015
R-HSA-113501	Inhibition of replication initiation of damaged DNA by RB1/E2F1	Cell Cycle	0.111496	TFDP1	rs11839469,rs11842514,rs11843987,rs12428926,rs12871443,rs12876129,rs2316121,rs4150697,rs4150715,rs4150722,rs4150724,rs4150729,rs4150731,rs4150733,rs4150747,rs4150756,rs4150792,rs4150817,rs4150819,rs6577057,rs9577594
R-HSA-1237044	Erythrocytes take up carbon dioxide and release oxygen	Transport of small molecules	0.111496	RHAG	rs1009099,rs10485290,rs12524967,rs1268797,rs1480617,rs16879500,rs16879506,rs2180723,rs3799675,rs6934867,rs7760223,rs9463520,rs9473623
R-HSA-1480926	O2/CO2 exchange in erythrocytes	Transport of small molecules	0.111496	RHAG	rs1009099,rs10485290,rs12524967,rs1268797,rs1480617,rs16879500,rs16879506,rs2180723,rs3799675,rs6934867,rs7760223,rs9463520,rs9473623
R-HSA-1502540	Signaling by Activin	Signal Transduction	0.111496	ACVR1B	rs10783486,rs10876222,rs1150054,rs11610143,rs17126215,rs2220805,rs771997,rs771998,rs7962469
R-HSA-937039	IRAK1 recruits IKK complex	Immune System	0.111496	PELI3	rs3179961,rs3892818
R-HSA-975144	IRAK1 recruits IKK complex upon TLR7/8 or 9 stimulation	Immune System	0.111496	PELI3	rs3179961,rs3892818
R-HSA-6802952	Signaling by BRAF and RAF fusions	Disease	0.116947	ATG7,RAF1	rs1051208,rs11128547,rs11711175,rs1375204,rs1532533,rs1532534,rs17034318,rs17037056,rs17037057,rs2442807,rs2442809,rs2442812,rs2594966,rs2594972,rs2594980,rs2594995,rs346078,rs346081,rs3729931,rs3730275,rs4684065,rs4684864,rs4684865,rs4684870,rs5746162,rs6766666,rs7625184,rs7635473,rs921226,rs9809501
R-HSA-9660821	ADORA2B mediated anti-inflammatory cytokines production	Disease	0.119324	GPR176,ADCY5,CGA	rs10152851,rs10934643,rs11070235,rs11070236,rs11633436,rs11708067,rs11717195,rs11855441,rs11858909,rs12634663,rs12901700,rs13317079,rs13322080,rs1456116,rs1684931,rs169328,rs16969944,rs17718330,rs1821715,rs1836847,rs1865755,rs1983841,rs2055166,rs2055168,rs275718,rs275720,rs275728,rs275729,rs275751,rs275753,rs275754,rs275760,rs2877716,rs3784391,rs3784392,rs3934729,rs41418150,rs41487846,rs41497851,…
R-HSA-1614558	Degradation of cysteine and homocysteine	Metabolism	0.119544	SQRDL	rs1044032,rs11634267,rs11637483,rs11637984,rs11853733,rs12913151,rs12914266,rs12915009,rs16946621,rs16946635,rs16946803,rs17553285,rs2218309,rs2289579,rs2733251,rs625466,rs635205,rs636910,rs6493165,rs674676,rs675413,rs675599,rs677012,rs677413,rs8034672,rs8037147
R-HSA-170670	Adenylate cyclase inhibitory pathway	Signal Transduction;Neuronal System	0.119544	ADCY5	rs10934643,rs11708067,rs11717195,rs12634663,rs13317079,rs13322080,rs1456116,rs2055166,rs2055168,rs2877716,rs3934729,rs4470442,rs4596093,rs4678010,rs6770805,rs6784930,rs6801416,rs6807089,rs9289218,rs9826728,rs9850375,rs9857714,rs9865576
R-HSA-198323	AKT phosphorylates targets in the cytosol	Signal Transduction	0.119544	CDKN1A	rs1059234,rs1801270,rs2395655,rs3176343,rs733590,rs762623
R-HSA-209952	Peptide hormone biosynthesis	Metabolism of proteins	0.119544	CGA	rs1983841,rs6155,rs6926846
R-HSA-4839735	AXIN mutants destabilize the destruction complex, activating WNT signaling	Disease	0.119544	CSNK1A1	rs10058728,rs10071773,rs13163929
R-HSA-4839744	truncated APC mutants destabilize the destruction complex	Disease	0.119544	CSNK1A1	rs10058728,rs10071773,rs13163929
R-HSA-4839748	AMER1 mutants destabilize the destruction complex	Disease	0.119544	CSNK1A1	rs10058728,rs10071773,rs13163929
R-HSA-5467337	APC truncation mutants have impaired AXIN binding	Disease	0.119544	CSNK1A1	rs10058728,rs10071773,rs13163929
R-HSA-5467340	AXIN missense mutants destabilize the destruction complex	Disease	0.119544	CSNK1A1	rs10058728,rs10071773,rs13163929
R-HSA-5467348	Truncations of AMER1 destabilize the destruction complex	Disease	0.119544	CSNK1A1	rs10058728,rs10071773,rs13163929
R-HSA-6804116	TP53 Regulates Transcription of Genes Involved in G1 Cell Cycle Arrest	Gene expression (Transcription)	0.119544	CDKN1A	rs1059234,rs1801270,rs2395655,rs3176343,rs733590,rs762623
R-HSA-844456	The NLRP3 inflammasome	Immune System	0.119544	P2RX7	rs12299020,rs12304035,rs12815078,rs1718133,rs1963773,rs208293,rs208296,rs208305,rs208307,rs2230912,rs2567991,rs2857585,rs503720,rs504677,rs7312642,rs7958311,rs891781
R-HSA-166520	Signaling by NTRKs	Signal Transduction	0.121298	NAB1,TCF12,TIAM1	rs10185029,rs10518895,rs11071308,rs11631541,rs11852340,rs11855648,rs12904602,rs12912210,rs13384519,rs13386084,rs1462155,rs16977221,rs16977243,rs16977244,rs16977276,rs16977278,rs16977308,rs17415738,rs17465186,rs17819928,rs17819964,rs1860849,rs2070410,rs2126399,rs2192008,rs2464427,rs2470081,rs2470082,rs2470085,rs2585084,rs2585110,rs2593230,rs2703580,rs2703593,rs2733170,rs2733187,rs2733191,rs2733333…
R-HSA-68867	Assembly of the pre-replicative complex	DNA Replication	0.122914	MCM3,ORC5	rs10251561,rs10275484,rs10279892,rs1035169,rs1035170,rs10487189,rs11962162,rs12056191,rs12202495,rs12705190,rs16873424,rs17246556,rs2076511,rs2235714,rs2268855,rs2294831,rs2307322,rs2307325,rs3765446,rs3765447,rs3779518,rs3789775,rs6918669,rs6946744,rs6951205,rs7804535,rs9463776
R-HSA-449147	Signaling by Interleukins	Immune System	0.125598	IL17F,OPRM1,IL18RAP,CDKN1A,IL18R1,PELI3,CBL	rs10168308,rs10485060,rs1059234,rs11217184,rs11465546,rs11465554,rs11465684,rs11465687,rs11465699,rs11465724,rs11465732,rs12201582,rs12207621,rs12212773,rs1266828,rs12786104,rs13383035,rs1420097,rs1528045,rs17027056,rs17027166,rs17085185,rs17085211,rs17292544,rs17651485,rs1801270,rs1998220,rs1998221,rs2041756,rs2058659,rs2287033,rs2287034,rs2287035,rs2395655,rs3176343,rs3179961,rs3771158,rs389281…
R-HSA-194840	Rho GTPase cycle	Signal Transduction	0.127291	ARHGEF37,ARHGAP15,TIAM1	rs10176686,rs10184671,rs10195682,rs10201629,rs10496941,rs10496943,rs10496944,rs10496945,rs10515630,rs11167472,rs11895997,rs11904419,rs12653732,rs12691669,rs13004383,rs13032052,rs13035017,rs1379544,rs1379545,rs16858647,rs16858839,rs17812607,rs1869009,rs1902794,rs2070410,rs2400890,rs2400891,rs2580857,rs2833284,rs34115462,rs354677,rs354694,rs354729,rs3856363,rs3910608,rs4662316,rs4705353,rs6430007,r…
R-HSA-446652	Interleukin-1 family signaling	Immune System	0.127291	IL18RAP,IL18R1,PELI3	rs10168308,rs11465684,rs11465687,rs11465699,rs11465724,rs11465732,rs13383035,rs1420097,rs17027056,rs17027166,rs17651485,rs2041756,rs2058659,rs2287033,rs2287034,rs2287035,rs3179961,rs3771158,rs3892818,rs4851004,rs4851005,rs4851010,rs6708413,rs7559479,rs885088,rs917998
R-HSA-193807	Synthesis of bile acids and bile salts via 27-hydroxycholesterol	Metabolism	0.127521	CYP7A1	rs11786580,rs6997473,rs8192875,rs8192879
R-HSA-4655427	SUMOylation of DNA methylation proteins	Metabolism of proteins	0.127521	RING1	rs213208
R-HSA-4839743	phosphorylation site mutants of CTNNB1 are not targeted to the proteasome by the destruction complex	Disease	0.127521	CSNK1A1	rs10058728,rs10071773,rs13163929
R-HSA-5339716	Misspliced GSK3beta mutants stabilize beta-catenin	Disease	0.127521	CSNK1A1	rs10058728,rs10071773,rs13163929
R-HSA-5358747	S33 mutants of beta-catenin aren't phosphorylated	Disease	0.127521	CSNK1A1	rs10058728,rs10071773,rs13163929
R-HSA-5358749	S37 mutants of beta-catenin aren't phosphorylated	Disease	0.127521	CSNK1A1	rs10058728,rs10071773,rs13163929
R-HSA-5358751	S45 mutants of beta-catenin aren't phosphorylated	Disease	0.127521	CSNK1A1	rs10058728,rs10071773,rs13163929
R-HSA-5358752	T41 mutants of beta-catenin aren't phosphorylated	Disease	0.127521	CSNK1A1	rs10058728,rs10071773,rs13163929
R-HSA-5637810	Constitutive Signaling by EGFRvIII	Disease	0.127521	CBL	rs11217184,rs12786104,rs4936467,rs4938642
R-HSA-5637812	Signaling by EGFRvIII in Cancer	Disease	0.127521	CBL	rs11217184,rs12786104,rs4936467,rs4938642
R-HSA-8866910	TFAP2 (AP-2) family regulates transcription of growth factors and their receptors	Gene expression (Transcription)	0.127521	CGA	rs1983841,rs6155,rs6926846
R-HSA-8875360	InlB-mediated entry of Listeria monocytogenes into host cell	Disease	0.127521	CBL	rs11217184,rs12786104,rs4936467,rs4938642
R-HSA-73887	Death Receptor Signalling	Signal Transduction	0.129312	ARHGEF37,NSMAF,TIAM1	rs1050488,rs1050504,rs10515630,rs11167472,rs12653732,rs12679938,rs1379544,rs1379545,rs1902794,rs2070410,rs2400890,rs2400891,rs2634527,rs2833284,rs4705353,rs6579744,rs6579746,rs6579749,rs6579750,rs6861618,rs6889482,rs717954,rs724561,rs7709875,rs921977,rs921978
R-HSA-68949	Orc1 removal from chromatin	DNA Replication;Cell Cycle	0.131999	MCM3,ORC5	rs10251561,rs10275484,rs10279892,rs1035169,rs1035170,rs10487189,rs11962162,rs12056191,rs12202495,rs12705190,rs16873424,rs17246556,rs2076511,rs2235714,rs2268855,rs2294831,rs2307322,rs2307325,rs3765446,rs3765447,rs3779518,rs3789775,rs6918669,rs6946744,rs6951205,rs7804535,rs9463776
R-HSA-1295596	Spry regulation of FGF signaling	Signal Transduction	0.135425	CBL	rs11217184,rs12786104,rs4936467,rs4938642
R-HSA-1362300	Transcription of E2F targets under negative control by p107 (RBL1) and p130 (RBL2) in complex with HDAC1	Cell Cycle	0.135425	TFDP1	rs11839469,rs11842514,rs11843987,rs12428926,rs12871443,rs12876129,rs2316121,rs4150697,rs4150715,rs4150722,rs4150724,rs4150729,rs4150731,rs4150733,rs4150747,rs4150756,rs4150792,rs4150817,rs4150819,rs6577057,rs9577594
R-HSA-1433559	Regulation of KIT signaling	Signal Transduction	0.135425	CBL	rs11217184,rs12786104,rs4936467,rs4938642
R-HSA-8949664	Processing of SMDT1	Transport of small molecules	0.135425	C2orf47	rs11895190,rs1396972,rs16832105,rs16832107,rs16832114,rs16832142,rs17445724,rs17445774,rs17591211,rs17591218,rs17591301,rs2136585,rs281791,rs4263095,rs4673627,rs4673632,rs6414157,rs6435042,rs6706499,rs7608757
R-HSA-9662851	Anti-inflammatory response favouring Leishmania parasite infection	Disease	0.136764	GPR176,ADCY5,CGA,ITPR2	rs10152851,rs1049376,rs1049377,rs10934643,rs11048474,rs11070235,rs11070236,rs11633436,rs11708067,rs11717195,rs11855441,rs11858909,rs12634663,rs12901700,rs13317079,rs13322080,rs1456116,rs1684931,rs169328,rs16969944,rs17718330,rs1821715,rs1836847,rs1865755,rs1983841,rs2055166,rs2055168,rs2570,rs275718,rs275720,rs275728,rs275729,rs275751,rs275753,rs275754,rs275760,rs2877716,rs3784391,rs3784392,rs393…
R-HSA-9664433	Leishmania parasite growth and survival	Disease	0.136764	GPR176,ITPR2,ADCY5,CGA	rs10152851,rs1049376,rs1049377,rs10934643,rs11048474,rs11070235,rs11070236,rs11633436,rs11708067,rs11717195,rs11855441,rs11858909,rs12634663,rs12901700,rs13317079,rs13322080,rs1456116,rs1684931,rs169328,rs16969944,rs17718330,rs1821715,rs1836847,rs1865755,rs1983841,rs2055166,rs2055168,rs2570,rs275718,rs275720,rs275728,rs275729,rs275751,rs275753,rs275754,rs275760,rs2877716,rs3784391,rs3784392,rs393…
R-HSA-6802957	Oncogenic MAPK signaling	Disease	0.13814	ATG7,RAF1	rs1051208,rs11128547,rs11711175,rs1375204,rs1532533,rs1532534,rs17034318,rs17037056,rs17037057,rs2442807,rs2442809,rs2442812,rs2594966,rs2594972,rs2594980,rs2594995,rs346078,rs346081,rs3729931,rs3730275,rs4684065,rs4684864,rs4684865,rs4684870,rs5746162,rs6766666,rs7625184,rs7635473,rs921226,rs9809501
R-HSA-9006934	Signaling by Receptor Tyrosine Kinases	Signal Transduction	0.13834	WWOX,NAB1,COL11A2,WWP1,ITPR2,TCF12,CBL,TIAM1	rs10185029,rs1049376,rs1049377,rs10504823,rs10514444,rs10514445,rs10514446,rs10518895,rs1072247,rs1073923,rs11048474,rs1106694,rs11071308,rs11150104,rs11150106,rs11150107,rs1118734,rs11217184,rs1124595,rs1124596,rs1125814,rs1126341,rs11631541,rs11649397,rs11775728,rs11852340,rs11855648,rs11860271,rs11860793,rs11861180,rs11864502,rs11864756,rs11864768,rs12149540,rs12443658,rs12447303,rs12448376,rs…
R-HSA-170834	Signaling by TGF-beta Receptor Complex	Signal Transduction	0.141234	TFDP1,CBL	rs11217184,rs11839469,rs11842514,rs11843987,rs12428926,rs12786104,rs12871443,rs12876129,rs2316121,rs4150697,rs4150715,rs4150722,rs4150724,rs4150729,rs4150731,rs4150733,rs4150747,rs4150756,rs4150792,rs4150817,rs4150819,rs4936467,rs4938642,rs6577057,rs9577594
R-HSA-164378	PKA activation in glucagon signalling	Metabolism	0.143259	ADCY5	rs10934643,rs11708067,rs11717195,rs12634663,rs13317079,rs13322080,rs1456116,rs2055166,rs2055168,rs2877716,rs3934729,rs4470442,rs4596093,rs4678010,rs6770805,rs6784930,rs6801416,rs6807089,rs9289218,rs9826728,rs9850375,rs9857714,rs9865576
R-HSA-196299	Beta-catenin phosphorylation cascade	Signal Transduction	0.143259	CSNK1A1	rs10058728,rs10071773,rs13163929
R-HSA-2559584	Formation of Senescence-Associated Heterochromatin Foci (SAHF)	Cellular responses to external stimuli	0.143259	CDKN1A	rs1059234,rs1801270,rs2395655,rs3176343,rs733590,rs762623
R-HSA-9617828	FOXO-mediated transcription of cell cycle genes	Gene expression (Transcription)	0.143259	CDKN1A	rs1059234,rs1801270,rs2395655,rs3176343,rs733590,rs762623
R-HSA-392499	Metabolism of proteins	Metabolism of proteins	0.146675	PPARG,USP10,PDIA5,RAB44,HDAC7,LARS,CGA,DCUN1D2,FBXO21,DCTN4,MRPL11,RING1	rs10056483,rs10510418,rs10510419,rs10510420,rs10850780,rs10865710,rs1107377,rs11128597,rs11128598,rs11641007,rs11709077,rs11709496,rs11710969,rs11714064,rs11715073,rs11720822,rs1175543,rs1175544,rs1177809,rs11837686,rs12149617,rs12428611,rs12445172,rs12485478,rs12487822,rs12490265,rs12493718,rs12495364,rs12600094,rs12629751,rs12922556,rs12932018,rs13061415,rs13099828,rs13153675,rs13705,rs1373641,…
R-HSA-204998	Cell death signalling via NRAGE, NRIF and NADE	Signal Transduction	0.147467	ARHGEF37,TIAM1	rs10515630,rs11167472,rs12653732,rs1379544,rs1379545,rs1902794,rs2070410,rs2400890,rs2400891,rs2833284,rs4705353,rs6579744,rs6579746,rs6579749,rs6579750,rs6861618,rs6889482,rs717954,rs724561,rs7709875,rs921977,rs921978
R-HSA-3108214	SUMOylation of DNA damage response and repair proteins	Metabolism of proteins	0.147467	HDAC7,RING1	rs11837686,rs1557848,rs17122326,rs213208,rs2240108,rs2525051,rs2544029,rs6580637,rs7418,rs7959510,rs875023
R-HSA-427413	NoRC negatively regulates rRNA expression	Gene expression (Transcription)	0.147467	POLR1D,SAP30L	rs10040140,rs10492484,rs12050009,rs1218953,rs12583969,rs12584838,rs12870355,rs12876263,rs14105,rs14144,rs17085862,rs17085866,rs17085868,rs17116165,rs17116169,rs17821569,rs475916,rs477793,rs4958739,rs507217,rs531950,rs542610,rs616662,rs634035,rs667374,rs6884266,rs7337722,rs9273,rs9507915,rs9512781,rs9551373
R-HSA-5250913	Positive epigenetic regulation of rRNA expression	Gene expression (Transcription)	0.147467	GATAD2B,POLR1D	rs10492484,rs10494303,rs11264465,rs11581644,rs11585416,rs11807461,rs12032914,rs12050009,rs12129468,rs12142130,rs1218953,rs12583969,rs12584838,rs12870355,rs12876263,rs13374471,rs14105,rs14144,rs16835630,rs17085862,rs17085866,rs17085868,rs17821569,rs4520447,rs475916,rs477793,rs4845576,rs4845578,rs4845584,rs507217,rs531950,rs542610,rs616662,rs634035,rs667374,rs7337722,rs7414227,rs7552274,rs9273,rs95…
R-HSA-111471	Apoptotic factor-mediated response	Programmed Cell Death	0.151023	CASP7	rs10509984,rs10787498,rs11196430,rs11196431,rs11196445,rs11196446,rs11196448,rs11196449,rs1127687,rs12247479,rs17090911,rs2227310,rs3124738,rs3124739,rs3124741,rs3127072,rs3814231,rs4457708,rs4497356,rs7083700,rs7085113,rs7911015
R-HSA-1369062	ABC transporters in lipid homeostasis	Transport of small molecules	0.151023	ABCG4	rs3802885,rs4148170,rs4148173,rs674424
R-HSA-163615	PKA activation	Signal Transduction	0.151023	ADCY5	rs10934643,rs11708067,rs11717195,rs12634663,rs13317079,rs13322080,rs1456116,rs2055166,rs2055168,rs2877716,rs3934729,rs4470442,rs4596093,rs4678010,rs6770805,rs6784930,rs6801416,rs6807089,rs9289218,rs9826728,rs9850375,rs9857714,rs9865576
R-HSA-209776	Metabolism of amine-derived hormones	Metabolism	0.151023	CGA	rs1983841,rs6155,rs6926846
R-HSA-5635838	Activation of SMO	Signal Transduction	0.151023	CSNK1A1	rs10058728,rs10071773,rs13163929
R-HSA-6804114	TP53 Regulates Transcription of Genes Involved in G2 Cell Cycle Arrest	Gene expression (Transcription)	0.151023	TFDP1	rs11839469,rs11842514,rs11843987,rs12428926,rs12871443,rs12876129,rs2316121,rs4150697,rs4150715,rs4150722,rs4150724,rs4150729,rs4150731,rs4150733,rs4150747,rs4150756,rs4150792,rs4150817,rs4150819,rs6577057,rs9577594
R-HSA-73780	RNA Polymerase III Chain Elongation	Gene expression (Transcription)	0.151023	POLR1D	rs10492484,rs12050009,rs1218953,rs12583969,rs12584838,rs12870355,rs12876263,rs14105,rs14144,rs17085862,rs17085866,rs17085868,rs17821569,rs475916,rs477793,rs507217,rs531950,rs542610,rs616662,rs634035,rs667374,rs7337722,rs9273,rs9507915,rs9512781,rs9551373
R-HSA-9022699	MECP2 regulates neuronal receptors and channels	Gene expression (Transcription)	0.151023	OPRM1	rs10485060,rs12207621,rs12212773,rs1528045,rs17085185,rs17085211,rs17292544,rs1998220,rs1998221,rs4295492,rs4295493,rs4314511,rs4870271,rs6557339,rs6900677,rs6935927,rs7745095,rs790259,rs790260,rs790263,rs790266,rs9322451,rs9384186,rs9384190,rs9478527,rs9479788,rs9479791,rs9479792
R-HSA-69481	G2/M Checkpoints	Cell Cycle	0.152273	RMI2,MCM3,ORC5	rs10251561,rs10275484,rs10279892,rs1035169,rs1035170,rs10487189,rs11640138,rs11640295,rs11640306,rs11643798,rs11644626,rs11647972,rs11649073,rs11962162,rs12056191,rs12202495,rs12448960,rs12598646,rs12705190,rs12922090,rs12927773,rs12928822,rs149310,rs149311,rs152310,rs1559394,rs16873424,rs16958199,rs17233387,rs17246556,rs17605444,rs1794022,rs181694,rs181695,rs193778,rs2076511,rs2235714,rs2268855,…
R-HSA-8957322	Metabolism of steroids	Metabolism	0.154422	CYP7A1,HSD17B2,CGA	rs10514523,rs11786580,rs1364285,rs1364287,rs1424151,rs16956373,rs16956406,rs1983841,rs2042429,rs2955157,rs2955159,rs2955162,rs2966244,rs2966245,rs3111351,rs4398102,rs4889456,rs6155,rs6564962,rs6926846,rs6997473,rs723012,rs8191163,rs8191243,rs8191245,rs8192875,rs8192879,rs9889094
R-HSA-382551	Transport of small molecules	Transport of small molecules	0.155012	ADCY5,RHAG,WWP1,C2orf47,SLC38A4,RAF1,ATP8B4,SLC7A9,SLC9A4,ABCG4	rs1009099,rs10220786,rs10485290,rs10504823,rs1051208,rs10519246,rs10519248,rs10519250,rs10519252,rs10934643,rs11070738,rs11070739,rs11183610,rs11671809,rs11692304,rs11708067,rs11717195,rs11775728,rs11853540,rs11895190,rs12307218,rs12313427,rs12321267,rs12438914,rs12441816,rs12442475,rs12442538,rs12524967,rs12582305,rs12634663,rs1268797,rs12899404,rs12899434,rs12905434,rs13317079,rs13322080,rs1396…
R-HSA-1430728	Metabolism	Metabolism	0.155141	PPARG,ADCY5,GPD2,CGA,HSD17B2,LARS,ITPR2,RXRB,RAPGEF3,SQRDL,NUDT19,CYP7A1,HSD17B8	rs1044032,rs1049376,rs1049377,rs10510418,rs10510419,rs10510420,rs10514523,rs10747521,rs10865710,rs10875690,rs10933101,rs10934643,rs11048474,rs11128597,rs11128598,rs11168225,rs11168227,rs11168228,rs11634267,rs11637483,rs11637984,rs11708067,rs11709077,rs11710969,rs11715073,rs11717195,rs1175543,rs1175544,rs1177809,rs11786580,rs11853733,rs12426178,rs12485478,rs12490265,rs12493718,rs12495364,rs1262975…
R-HSA-5250941	Negative epigenetic regulation of rRNA expression	Gene expression (Transcription)	0.156919	POLR1D,SAP30L	rs10040140,rs10492484,rs12050009,rs1218953,rs12583969,rs12584838,rs12870355,rs12876263,rs14105,rs14144,rs17085862,rs17085866,rs17085868,rs17116165,rs17116169,rs17821569,rs475916,rs477793,rs4958739,rs507217,rs531950,rs542610,rs616662,rs634035,rs667374,rs6884266,rs7337722,rs9273,rs9507915,rs9512781,rs9551373
R-HSA-1236382	Constitutive Signaling by Ligand-Responsive EGFR Cancer Variants	Disease	0.158717	CBL	rs11217184,rs12786104,rs4936467,rs4938642
R-HSA-1362277	Transcription of E2F targets under negative control by DREAM complex	Cell Cycle	0.158717	TFDP1	rs11839469,rs11842514,rs11843987,rs12428926,rs12871443,rs12876129,rs2316121,rs4150697,rs4150715,rs4150722,rs4150724,rs4150729,rs4150731,rs4150733,rs4150747,rs4150756,rs4150792,rs4150817,rs4150819,rs6577057,rs9577594
R-HSA-202430	Translocation of ZAP-70 to Immunological synapse	Immune System	0.158717	HLA-DPA1	rs3077
R-HSA-3928664	Ephrin signaling	Developmental Biology	0.158717	SDCBP	rs10104292,rs7833413,rs9297999
R-HSA-5218921	VEGFR2 mediated cell proliferation	Signal Transduction	0.158717	ITPR2	rs1049376,rs1049377,rs11048474,rs2570,rs901838
R-HSA-5637815	Signaling by Ligand-Responsive EGFR Variants in Cancer	Disease	0.158717	CBL	rs11217184,rs12786104,rs4936467,rs4938642
R-HSA-622312	Inflammasomes	Immune System	0.158717	P2RX7	rs12299020,rs12304035,rs12815078,rs1718133,rs1963773,rs208293,rs208296,rs208305,rs208307,rs2230912,rs2567991,rs2857585,rs503720,rs504677,rs7312642,rs7958311,rs891781
R-HSA-6806834	Signaling by MET	Signal Transduction	0.160095	COL11A2,CBL	rs11217184,rs12786104,rs16868943,rs2071025,rs2855426,rs2855459,rs4936467,rs4938642,rs986522
R-HSA-73854	RNA Polymerase I Promoter Clearance	Gene expression (Transcription)	0.160095	GATAD2B,POLR1D	rs10492484,rs10494303,rs11264465,rs11581644,rs11585416,rs11807461,rs12032914,rs12050009,rs12129468,rs12142130,rs1218953,rs12583969,rs12584838,rs12870355,rs12876263,rs13374471,rs14105,rs14144,rs16835630,rs17085862,rs17085866,rs17085868,rs17821569,rs4520447,rs475916,rs477793,rs4845576,rs4845578,rs4845584,rs507217,rs531950,rs542610,rs616662,rs634035,rs667374,rs7337722,rs7414227,rs7552274,rs9273,rs95…
R-HSA-168256	Immune System	Immune System	0.160926	IL17F,UBE2E2,DOCK2,RAB44,OPRM1,WWP1,CIITA,CRISP3,CDKN1A,P2RX7,RAF1,IL18RAP,POLR1D,ITPR2,ATG7,FBXO21,PELI3,RAPGEF3,IL18R1,CBL,ATP8B4,SDCBP,DCTN4,NLRX1,HLA-DPA1	rs10055949,rs10056483,rs10063658,rs10069924,rs10076580,rs10104292,rs1013192,rs1013193,rs10168308,rs10220786,rs10475919,rs10485060,rs10492484,rs1049376,rs1049377,rs10504823,rs1051208,rs10519246,rs10519248,rs10519250,rs10519252,rs1059234,rs10747521,rs10790286,rs10850780,rs10875690,rs11048474,rs11070738,rs11070739,rs11074938,rs11074939,rs11074941,rs11128547,rs11134586,rs11168225,rs11168227,rs1116822…
R-HSA-416482	G alpha (12/13) signalling events	Signal Transduction	0.163283	ARHGEF37,TIAM1	rs10515630,rs11167472,rs12653732,rs1379544,rs1379545,rs1902794,rs2070410,rs2400890,rs2400891,rs2833284,rs4705353,rs6579744,rs6579746,rs6579749,rs6579750,rs6861618,rs6889482,rs717954,rs724561,rs7709875,rs921977,rs921978
R-HSA-73864	RNA Polymerase I Transcription	Gene expression (Transcription)	0.163283	GATAD2B,POLR1D	rs10492484,rs10494303,rs11264465,rs11581644,rs11585416,rs11807461,rs12032914,rs12050009,rs12129468,rs12142130,rs1218953,rs12583969,rs12584838,rs12870355,rs12876263,rs13374471,rs14105,rs14144,rs16835630,rs17085862,rs17085866,rs17085868,rs17821569,rs4520447,rs475916,rs477793,rs4845576,rs4845578,rs4845584,rs507217,rs531950,rs542610,rs616662,rs634035,rs667374,rs7337722,rs7414227,rs7552274,rs9273,rs95…
R-HSA-111931	PKA-mediated phosphorylation of CREB	Signal Transduction	0.166342	ADCY5	rs10934643,rs11708067,rs11717195,rs12634663,rs13317079,rs13322080,rs1456116,rs2055166,rs2055168,rs2877716,rs3934729,rs4470442,rs4596093,rs4678010,rs6770805,rs6784930,rs6801416,rs6807089,rs9289218,rs9826728,rs9850375,rs9857714,rs9865576
R-HSA-1181150	Signaling by NODAL	Developmental Biology	0.166342	ACVR1B	rs10783486,rs10876222,rs1150054,rs11610143,rs17126215,rs2220805,rs771997,rs771998,rs7962469
R-HSA-388844	Receptor-type tyrosine-protein phosphatases	Neuronal System	0.166342	PPFIBP1	rs10492372,rs10506022,rs10506024,rs10771347,rs10771348,rs10771349,rs10842933,rs10842934,rs10842937,rs10842941,rs10842944,rs10842952,rs11049049,rs11049050,rs11049052,rs11049056,rs12304570,rs12366631,rs12422294,rs1471407,rs16931566,rs16931637,rs16932246,rs17223967,rs17801352,rs1975920,rs2075377,rs2075378,rs2303397,rs4331147,rs4334058,rs4350397,rs4402334,rs4598707,rs4930866,rs6487611,rs6487613,rs648…
R-HSA-8876384	Listeria monocytogenes entry into host cells	Disease	0.166342	CBL	rs11217184,rs12786104,rs4936467,rs4938642
R-HSA-69202	Cyclin E associated events during G1/S transition	Cell Cycle	0.169694	TFDP1,CDKN1A	rs1059234,rs11839469,rs11842514,rs11843987,rs12428926,rs12871443,rs12876129,rs1801270,rs2316121,rs2395655,rs3176343,rs4150697,rs4150715,rs4150722,rs4150724,rs4150729,rs4150731,rs4150733,rs4150747,rs4150756,rs4150792,rs4150817,rs4150819,rs6577057,rs733590,rs762623,rs9577594
R-HSA-5621575	CD209 (DC-SIGN) signaling	Immune System	0.173898	RAF1	rs1051208,rs1532533,rs1532534,rs17037056,rs17037057,rs2442807,rs2442809,rs2442812,rs3729931,rs3730275,rs4684864,rs4684865,rs4684870,rs5746162,rs6766666,rs9809501
R-HSA-6807004	Negative regulation of MET activity	Signal Transduction	0.173898	CBL	rs11217184,rs12786104,rs4936467,rs4938642
R-HSA-9008059	Interleukin-37 signaling	Immune System	0.173898	IL18R1	rs1420097,rs17027056,rs17651485,rs2287033,rs2287034,rs2287035,rs3771158,rs4851004,rs4851005
R-HSA-69002	DNA Replication Pre-Initiation	DNA Replication	0.176147	MCM3,ORC5	rs10251561,rs10275484,rs10279892,rs1035169,rs1035170,rs10487189,rs11962162,rs12056191,rs12202495,rs12705190,rs16873424,rs17246556,rs2076511,rs2235714,rs2268855,rs2294831,rs2307322,rs2307325,rs3765446,rs3765447,rs3779518,rs3789775,rs6918669,rs6946744,rs6951205,rs7804535,rs9463776
R-HSA-69656	Cyclin A:Cdk2-associated events at S phase entry	Cell Cycle	0.176147	TFDP1,CDKN1A	rs1059234,rs11839469,rs11842514,rs11843987,rs12428926,rs12871443,rs12876129,rs1801270,rs2316121,rs2395655,rs3176343,rs4150697,rs4150715,rs4150722,rs4150724,rs4150729,rs4150731,rs4150733,rs4150747,rs4150756,rs4150792,rs4150817,rs4150819,rs6577057,rs733590,rs762623,rs9577594
R-HSA-202427	Phosphorylation of CD3 and TCR zeta chains	Immune System	0.181387	HLA-DPA1	rs3077
R-HSA-5365859	RA biosynthesis pathway	Signal Transduction	0.181387	ALDH1A2	rs10162642,rs10220722,rs10518967,rs10518969,rs11632498,rs11634592,rs12592621,rs12903590,rs12904030,rs12906488,rs13329069,rs1652517,rs1663239,rs1663240,rs1663253,rs1663256,rs1663257,rs16939937,rs16939960,rs16940011,rs16940037,rs16953374,rs17240713,rs17240720,rs17821202,rs2017566,rs2078252,rs2414553,rs2414555,rs2414556,rs34717982,rs4613004,rs4774293,rs4775027,rs6493997,rs7163729,rs7164378,rs7165301…
R-HSA-5620922	BBSome-mediated cargo-targeting to cilium	Organelle biogenesis and maintenance	0.181387	BBS1	rs11227504,rs11227515
R-HSA-8935690	Digestion	Digestion and absorption	0.181387	CHIA	rs10494133,rs11102244,rs12043391,rs12076798,rs12128628,rs12410848,rs17027391,rs17027402,rs17027410,rs2786151,rs2786152,rs2786157,rs2820072,rs41391244,rs4400607,rs4406630,rs4839119,rs4839120,rs4839121,rs4839122,rs6537694,rs7412290,rs7531210,rs7542267
R-HSA-912631	Regulation of signaling by CBL	Immune System	0.181387	CBL	rs11217184,rs12786104,rs4936467,rs4938642
R-HSA-2559583	Cellular Senescence	Cellular responses to external stimuli	0.185461	CDKN1A,TFDP1,RING1	rs1059234,rs11839469,rs11842514,rs11843987,rs12428926,rs12871443,rs12876129,rs1801270,rs213208,rs2316121,rs2395655,rs3176343,rs4150697,rs4150715,rs4150722,rs4150724,rs4150729,rs4150731,rs4150733,rs4150747,rs4150756,rs4150792,rs4150817,rs4150819,rs6577057,rs733590,rs762623,rs9577594
R-HSA-6794362	Protein-protein interactions at synapses	Neuronal System	0.185899	NRXN3,PPFIBP1	rs10134881,rs10138639,rs10139460,rs10141828,rs10141967,rs10146180,rs10151372,rs10492372,rs10506022,rs10506024,rs10771347,rs10771348,rs10771349,rs10842933,rs10842934,rs10842937,rs10842941,rs10842944,rs10842952,rs11049049,rs11049050,rs11049052,rs11049056,rs11850213,rs11850747,rs12147740,rs12304570,rs12366631,rs12422294,rs12887604,rs12887850,rs1471407,rs16931566,rs16931637,rs16932246,rs17223967,rs17…
R-HSA-389948	PD-1 signaling	Immune System	0.188808	HLA-DPA1	rs3077
R-HSA-73980	RNA Polymerase III Transcription Termination	Gene expression (Transcription)	0.188808	POLR1D	rs10492484,rs12050009,rs1218953,rs12583969,rs12584838,rs12870355,rs12876263,rs14105,rs14144,rs17085862,rs17085866,rs17085868,rs17821569,rs475916,rs477793,rs507217,rs531950,rs542610,rs616662,rs634035,rs667374,rs7337722,rs9273,rs9507915,rs9512781,rs9551373
R-HSA-8949215	Mitochondrial calcium ion transport	Transport of small molecules	0.188808	C2orf47	rs11895190,rs1396972,rs16832105,rs16832107,rs16832114,rs16832142,rs17445724,rs17445774,rs17591211,rs17591218,rs17591301,rs2136585,rs281791,rs4263095,rs4673627,rs4673632,rs6414157,rs6435042,rs6706499,rs7608757
R-HSA-3108232	SUMO E3 ligases SUMOylate target proteins	Metabolism of proteins	0.192319	PPARG,HDAC7,RING1	rs10510418,rs10510419,rs10510420,rs10865710,rs11128597,rs11128598,rs11709077,rs11710969,rs11715073,rs1175543,rs1175544,rs1177809,rs11837686,rs12485478,rs12490265,rs12493718,rs12495364,rs12629751,rs13061415,rs13099828,rs1373641,rs1557848,rs17036188,rs17036321,rs17036326,rs17036700,rs17122326,rs17793693,rs1801282,rs1899951,rs213208,rs2240108,rs2525051,rs2544029,rs2921188,rs2938397,rs2972162,rs41352…
R-HSA-69052	Switching of origins to a post-replicative state	DNA Replication;Cell Cycle	0.192443	MCM3,ORC5	rs10251561,rs10275484,rs10279892,rs1035169,rs1035170,rs10487189,rs11962162,rs12056191,rs12202495,rs12705190,rs16873424,rs17246556,rs2076511,rs2235714,rs2268855,rs2294831,rs2307322,rs2307325,rs3765446,rs3765447,rs3779518,rs3789775,rs6918669,rs6946744,rs6951205,rs7804535,rs9463776
R-HSA-8876198	RAB GEFs exchange GTP for GDP on RABs	Vesicle-mediated transport	0.192443	ANKRD27,TRAPPC12	rs10409374,rs11666270,rs11684337,rs11692425,rs11878322,rs12150976,rs12473186,rs17693106,rs17760196,rs17760227,rs17833279,rs2302969,rs2324567,rs259218,rs259219,rs259228,rs259229,rs259234,rs259279,rs259286,rs380320,rs382416,rs395136,rs405858,rs406470,rs417823,rs438268,rs4805790,rs4854187,rs4971504,rs6723050,rs7250780,rs731673,rs731674,rs8100404,rs8100423,rs8109518,rs8112647,rs9304837
R-HSA-163560	Triglyceride catabolism	Metabolism	0.196163	GPD2	rs10933101,rs1347098,rs1432573,rs16840578,rs16840582,rs17266406,rs17266469,rs2280278,rs2288760,rs3769364,rs3916984,rs41492145,rs4664828,rs7561404,rs7591462,rs7598433,rs9288604
R-HSA-193368	Synthesis of bile acids and bile salts via 7alpha-hydroxycholesterol	Metabolism	0.196163	CYP7A1	rs11786580,rs6997473,rs8192875,rs8192879
R-HSA-379716	Cytosolic tRNA aminoacylation	Metabolism of proteins	0.196163	LARS	rs13153675,rs17427286,rs17428570,rs17492851,rs17492893,rs2895647,rs2962500,rs2962511,rs2963921
R-HSA-6783589	Interleukin-6 family signaling	Immune System	0.196163	CBL	rs11217184,rs12786104,rs4936467,rs4938642
R-HSA-877300	Interferon gamma signaling	Immune System	0.199018	HLA-DPA1,CIITA	rs11074938,rs11074939,rs11074941,rs2229322,rs3077,rs4072864,rs4072865,rs4774,rs4780334,rs4780335,rs4781024,rs6416648,rs6498126,rs6498131,rs6498132,rs6498134,rs7186030,rs7203275,rs7204799,rs7404786,rs8056269,rs8062961,rs9788916
R-HSA-9664323	FCGR3A-mediated IL10 synthesis	Disease	0.199018	ADCY5,ITPR2	rs1049376,rs1049377,rs10934643,rs11048474,rs11708067,rs11717195,rs12634663,rs13317079,rs13322080,rs1456116,rs2055166,rs2055168,rs2570,rs2877716,rs3934729,rs4470442,rs4596093,rs4678010,rs6770805,rs6784930,rs6801416,rs6807089,rs901838,rs9289218,rs9826728,rs9850375,rs9857714,rs9865576
R-HSA-2682334	EPH-Ephrin signaling	Developmental Biology	0.202316	SDCBP,TIAM1	rs10104292,rs2070410,rs2833284,rs724561,rs7833413,rs9297999
R-HSA-1643713	Signaling by EGFR in Cancer	Disease	0.203452	CBL	rs11217184,rs12786104,rs4936467,rs4938642
R-HSA-210991	Basigin interactions	Hemostasis	0.203452	SLC7A9	rs11671809,rs2287881,rs3815760,rs929816
R-HSA-9006115	Signaling by NTRK2 (TRKB)	Signal Transduction	0.203452	TIAM1	rs2070410,rs2833284,rs724561
R-HSA-2559580	Oxidative Stress Induced Senescence	Cellular responses to external stimuli	0.20562	TFDP1,RING1	rs11839469,rs11842514,rs11843987,rs12428926,rs12871443,rs12876129,rs213208,rs2316121,rs4150697,rs4150715,rs4150722,rs4150724,rs4150729,rs4150731,rs4150733,rs4150747,rs4150756,rs4150792,rs4150817,rs4150819,rs6577057,rs9577594
R-HSA-2990846	SUMOylation	Metabolism of proteins	0.206223	PPARG,HDAC7,RING1	rs10510418,rs10510419,rs10510420,rs10865710,rs11128597,rs11128598,rs11709077,rs11710969,rs11715073,rs1175543,rs1175544,rs1177809,rs11837686,rs12485478,rs12490265,rs12493718,rs12495364,rs12629751,rs13061415,rs13099828,rs1373641,rs1557848,rs17036188,rs17036321,rs17036326,rs17036700,rs17122326,rs17793693,rs1801282,rs1899951,rs213208,rs2240108,rs2525051,rs2544029,rs2921188,rs2938397,rs2972162,rs41352…
R-HSA-114508	Effects of PIP2 hydrolysis	Signal Transduction;Hemostasis	0.210676	ITPR2	rs1049376,rs1049377,rs11048474,rs2570,rs901838
R-HSA-211976	Endogenous sterols	Metabolism	0.210676	CYP7A1	rs11786580,rs6997473,rs8192875,rs8192879
R-HSA-5693554	Resolution of D-loop Structures through Synthesis-Dependent Strand Annealing (SDSA)	DNA Repair	0.210676	RMI2	rs11640138,rs11640295,rs11640306,rs11643798,rs11644626,rs11647972,rs11649073,rs12448960,rs12598646,rs12922090,rs12927773,rs12928822,rs149310,rs149311,rs152310,rs1559394,rs16958199,rs17233387,rs17605444,rs1794022,rs181694,rs181695,rs193778,rs243315,rs243316,rs243317,rs243325,rs243327,rs2867945,rs3760114,rs393161,rs398364,rs405500,rs416603,rs4238604,rs424908,rs431918,rs4340345,rs439963,rs4451969,rs…
R-HSA-975576	N-glycan antennae elongation in the medial/trans-Golgi	Metabolism of proteins	0.210676	CGA	rs1983841,rs6155,rs6926846
R-HSA-193704	p75 NTR receptor-mediated signalling	Signal Transduction	0.215568	ARHGEF37,TIAM1	rs10515630,rs11167472,rs12653732,rs1379544,rs1379545,rs1902794,rs2070410,rs2400890,rs2400891,rs2833284,rs4705353,rs6579744,rs6579746,rs6579749,rs6579750,rs6861618,rs6889482,rs717954,rs724561,rs7709875,rs921977,rs921978
R-HSA-373076	Class A/1 (Rhodopsin-like receptors)	Signal Transduction	0.215998	OPRM1,HRH1,CGA,TACR3,HTR1E	rs10485060,rs10485177,rs11915050,rs12207621,rs12212773,rs12488410,rs12489945,rs12493961,rs13061242,rs1528045,rs164100,rs16878128,rs16878131,rs17034062,rs17034071,rs17034099,rs17085185,rs17085211,rs17292544,rs1809049,rs184700,rs1983841,rs1989933,rs1998220,rs1998221,rs2035665,rs2171544,rs2343861,rs238615,rs346076,rs346087,rs347585,rs347587,rs347599,rs347607,rs3796951,rs4295492,rs4295493,rs4314511,r…
R-HSA-1538133	G0 and Early G1	Cell Cycle	0.217835	TFDP1	rs11839469,rs11842514,rs11843987,rs12428926,rs12871443,rs12876129,rs2316121,rs4150697,rs4150715,rs4150722,rs4150724,rs4150729,rs4150731,rs4150733,rs4150747,rs4150756,rs4150792,rs4150817,rs4150819,rs6577057,rs9577594
R-HSA-1614635	Sulfur amino acid metabolism	Metabolism	0.217835	SQRDL	rs1044032,rs11634267,rs11637483,rs11637984,rs11853733,rs12913151,rs12914266,rs12915009,rs16946621,rs16946635,rs16946803,rs17553285,rs2218309,rs2289579,rs2733251,rs625466,rs635205,rs636910,rs6493165,rs674676,rs675413,rs675599,rs677012,rs677413,rs8034672,rs8037147
R-HSA-201451	Signaling by BMP	Signal Transduction	0.217835	ACVRL1	rs11169953,rs11169954,rs2277382,rs2293093,rs2293094,rs706814,rs706819,rs7956340
R-HSA-354192	Integrin signaling	Signal Transduction;Hemostasis	0.217835	RAPGEF3	rs10747521,rs10875690,rs11168225,rs11168227,rs11168228,rs12426178,rs12818241,rs2072115,rs2072116,rs2074534,rs2544025,rs4141223,rs734706,rs7399189,rs7488942,rs7963444
R-HSA-76066	RNA Polymerase III Transcription Initiation From Type 2 Promoter	Gene expression (Transcription)	0.217835	POLR1D	rs10492484,rs12050009,rs1218953,rs12583969,rs12584838,rs12870355,rs12876263,rs14105,rs14144,rs17085862,rs17085866,rs17085868,rs17821569,rs475916,rs477793,rs507217,rs531950,rs542610,rs616662,rs634035,rs667374,rs7337722,rs9273,rs9507915,rs9512781,rs9551373
R-HSA-8963743	Digestion and absorption	Digestion and absorption	0.217835	CHIA	rs10494133,rs11102244,rs12043391,rs12076798,rs12128628,rs12410848,rs17027391,rs17027402,rs17027410,rs2786151,rs2786152,rs2786157,rs2820072,rs41391244,rs4400607,rs4406630,rs4839119,rs4839120,rs4839121,rs4839122,rs6537694,rs7412290,rs7531210,rs7542267
R-HSA-5619102	SLC transporter disorders	Disease	0.218894	RHAG,SLC7A9	rs1009099,rs10485290,rs11671809,rs12524967,rs1268797,rs1480617,rs16879500,rs16879506,rs2180723,rs2287881,rs3799675,rs3815760,rs6934867,rs7760223,rs929816,rs9463520,rs9473623
R-HSA-164952	The role of Nef in HIV-1 replication and disease pathogenesis	Disease	0.224929	DOCK2	rs10055949,rs10063658,rs10069924,rs10076580,rs1013192,rs1013193,rs10475919,rs11134586,rs12515906,rs12658902,rs13152998,rs13155521,rs13184078,rs13355359,rs155239,rs17051884,rs17071652,rs17645503,rs17669249,rs17669613,rs17736733,rs17736846,rs185532,rs2112704,rs2161404,rs2279318,rs2306558,rs2306560,rs2625384,rs262836,rs262840,rs262841,rs262842,rs262847,rs262848,rs262851,rs262852,rs262858,rs262859,rs…
R-HSA-202040	G-protein activation	Signal Transduction	0.224929	OPRM1	rs10485060,rs12207621,rs12212773,rs1528045,rs17085185,rs17085211,rs17292544,rs1998220,rs1998221,rs4295492,rs4295493,rs4314511,rs4870271,rs6557339,rs6900677,rs6935927,rs7745095,rs790259,rs790260,rs790263,rs790266,rs9322451,rs9384186,rs9384190,rs9478527,rs9479788,rs9479791,rs9479792
R-HSA-350054	Notch-HLH transcription pathway	Gene expression (Transcription)	0.224929	HDAC7	rs11837686,rs1557848,rs17122326,rs2240108,rs2525051,rs2544029,rs6580637,rs7418,rs7959510,rs875023
R-HSA-400042	Adrenaline,noradrenaline inhibits insulin secretion	Metabolism	0.224929	ADCY5	rs10934643,rs11708067,rs11717195,rs12634663,rs13317079,rs13322080,rs1456116,rs2055166,rs2055168,rs2877716,rs3934729,rs4470442,rs4596093,rs4678010,rs6770805,rs6784930,rs6801416,rs6807089,rs9289218,rs9826728,rs9850375,rs9857714,rs9865576
R-HSA-76061	RNA Polymerase III Transcription Initiation From Type 1 Promoter	Gene expression (Transcription)	0.224929	POLR1D	rs10492484,rs12050009,rs1218953,rs12583969,rs12584838,rs12870355,rs12876263,rs14105,rs14144,rs17085862,rs17085866,rs17085868,rs17821569,rs475916,rs477793,rs507217,rs531950,rs542610,rs616662,rs634035,rs667374,rs7337722,rs9273,rs9507915,rs9512781,rs9551373
R-HSA-76071	RNA Polymerase III Transcription Initiation From Type 3 Promoter	Gene expression (Transcription)	0.224929	POLR1D	rs10492484,rs12050009,rs1218953,rs12583969,rs12584838,rs12870355,rs12876263,rs14105,rs14144,rs17085862,rs17085866,rs17085868,rs17821569,rs475916,rs477793,rs507217,rs531950,rs542610,rs616662,rs634035,rs667374,rs7337722,rs9273,rs9507915,rs9512781,rs9551373
R-HSA-9619483	Activation of AMPK downstream of NMDARs	Neuronal System	0.224929	CAMKK2	rs1063843,rs11065503,rs11065504,rs1140886,rs1653586,rs1653591,rs2288693,rs2567982,rs2686342,rs2686346,rs3794208
R-HSA-983712	Ion channel transport	Transport of small molecules	0.229884	WWP1,RAF1,ATP8B4	rs10220786,rs10504823,rs1051208,rs10519246,rs10519248,rs10519250,rs10519252,rs11070738,rs11070739,rs11775728,rs11853540,rs12438914,rs12441816,rs12442475,rs12442538,rs12899404,rs12899434,rs12905434,rs1532533,rs1532534,rs16907490,rs16963064,rs16963143,rs16963149,rs16963151,rs16963173,rs17037056,rs17037057,rs17411897,rs2413979,rs2413987,rs2413998,rs2440377,rs2442807,rs2442809,rs2442812,rs3729931,rs3…
R-HSA-390918	Peroxisomal lipid metabolism	Metabolism	0.23196	NUDT19	rs1827700,rs8112297
R-HSA-525793	Myogenesis	Developmental Biology	0.23196	TCF12	rs10518895,rs11071308,rs11631541,rs11852340,rs11855648,rs12904602,rs12912210,rs1462155,rs16977221,rs16977243,rs16977244,rs16977276,rs16977278,rs16977308,rs17415738,rs17819928,rs17819964,rs2126399,rs2464427,rs2470081,rs2470082,rs2470085,rs2585084,rs2585110,rs2593230,rs2703580,rs2703593,rs2733170,rs2733187,rs2733191,rs2733333,rs2957576,rs2957578,rs2962990,rs7183361,rs745652,rs8037901,rs9672676,rs96…
R-HSA-5654732	Negative regulation of FGFR3 signaling	Signal Transduction	0.23196	CBL	rs11217184,rs12786104,rs4936467,rs4938642
R-HSA-6804758	Regulation of TP53 Activity through Acetylation	Gene expression (Transcription)	0.23196	GATAD2B	rs10494303,rs11264465,rs11581644,rs11585416,rs11807461,rs12032914,rs12129468,rs12142130,rs13374471,rs16835630,rs4520447,rs4845576,rs4845578,rs4845584,rs7414227,rs7552274
R-HSA-69205	G1/S-Specific Transcription	Cell Cycle	0.23196	TFDP1	rs11839469,rs11842514,rs11843987,rs12428926,rs12871443,rs12876129,rs2316121,rs4150697,rs4150715,rs4150722,rs4150724,rs4150729,rs4150731,rs4150733,rs4150747,rs4150756,rs4150792,rs4150817,rs4150819,rs6577057,rs9577594
R-HSA-8949613	Cristae formation	Organelle biogenesis and maintenance	0.23196	DNAJC11	rs12137794,rs156985,rs156989,rs200440,rs200444,rs200451,rs200457,rs2235563,rs2235564,rs277686,rs3827729,rs7549198
R-HSA-9619665	EGR2 and SOX10-mediated initiation of Schwann cell myelination	Developmental Biology	0.23196	NAB1	rs10185029,rs13384519,rs13386084,rs17465186,rs1860849,rs2192008,rs3771317,rs4599150,rs4853514,rs6733720
R-HSA-2219528	PI3K/AKT Signaling in Cancer	Disease	0.235588	CDKN1A,NR4A1	rs1059234,rs1283170,rs1283176,rs1801270,rs2395655,rs2701113,rs2701126,rs2701128,rs2701129,rs2701130,rs3176343,rs733590,rs762623,rs876733,rs876734
R-HSA-114452	Activation of BH3-only proteins	Programmed Cell Death	0.238928	TFDP1	rs11839469,rs11842514,rs11843987,rs12428926,rs12871443,rs12876129,rs2316121,rs4150697,rs4150715,rs4150722,rs4150724,rs4150729,rs4150731,rs4150733,rs4150747,rs4150756,rs4150792,rs4150817,rs4150819,rs6577057,rs9577594
R-HSA-4090294	SUMOylation of intracellular receptors	Metabolism of proteins	0.238928	PPARG	rs10510418,rs10510419,rs10510420,rs10865710,rs11128597,rs11128598,rs11709077,rs11710969,rs11715073,rs1175543,rs1175544,rs1177809,rs12485478,rs12490265,rs12493718,rs12495364,rs12629751,rs13061415,rs13099828,rs1373641,rs17036188,rs17036321,rs17036326,rs17036700,rs17793693,rs1801282,rs1899951,rs2921188,rs2938397,rs2972162,rs4135268,rs4135278,rs4135280,rs4135283,rs4135295,rs4135304,rs4135336,rs413535…
R-HSA-5673000	RAF activation	Signal Transduction;Immune System	0.238928	RAF1	rs1051208,rs1532533,rs1532534,rs17037056,rs17037057,rs2442807,rs2442809,rs2442812,rs3729931,rs3730275,rs4684864,rs4684865,rs4684870,rs5746162,rs6766666,rs9809501
R-HSA-8874081	MET activates PTK2 signaling	Signal Transduction	0.238928	COL11A2	rs16868943,rs2071025,rs2855426,rs2855459,rs986522
R-HSA-422475	Axon guidance	Developmental Biology	0.24286	SDCBP,TIAM1	rs10104292,rs2070410,rs2833284,rs724561,rs7833413,rs9297999
R-HSA-182971	EGFR downregulation	Signal Transduction	0.245833	CBL	rs11217184,rs12786104,rs4936467,rs4938642
R-HSA-399719	Trafficking of AMPA receptors	Neuronal System	0.245833	MYO6	rs10498904,rs10943292,rs11758543,rs11967411,rs12196105,rs12207159,rs12209903,rs12210386,rs12212499,rs12526227,rs1280038,rs1280042,rs1280044,rs1280049,rs1280052,rs1280054,rs13194998,rs13216921,rs2181246,rs2208798,rs2295935,rs2842542,rs3778007,rs3798433,rs3798434,rs3798440,rs6932992,rs7763864,rs9350602,rs9352244,rs9359144,rs9360946,rs9443195,rs999209
R-HSA-399721	Glutamate binding, activation of AMPA receptors and synaptic plasticity	Neuronal System	0.245833	MYO6	rs10498904,rs10943292,rs11758543,rs11967411,rs12196105,rs12207159,rs12209903,rs12210386,rs12212499,rs12526227,rs1280038,rs1280042,rs1280044,rs1280049,rs1280052,rs1280054,rs13194998,rs13216921,rs2181246,rs2208798,rs2295935,rs2842542,rs3778007,rs3798433,rs3798434,rs3798440,rs6932992,rs7763864,rs9350602,rs9352244,rs9359144,rs9360946,rs9443195,rs999209
R-HSA-4641262	Disassembly of the destruction complex and recruitment of AXIN to the membrane	Signal Transduction	0.245833	CSNK1A1	rs10058728,rs10071773,rs13163929
R-HSA-5654733	Negative regulation of FGFR4 signaling	Signal Transduction	0.245833	CBL	rs11217184,rs12786104,rs4936467,rs4938642
R-HSA-73863	RNA Polymerase I Transcription Termination	Gene expression (Transcription)	0.245833	POLR1D	rs10492484,rs12050009,rs1218953,rs12583969,rs12584838,rs12870355,rs12876263,rs14105,rs14144,rs17085862,rs17085866,rs17085868,rs17821569,rs475916,rs477793,rs507217,rs531950,rs542610,rs616662,rs634035,rs667374,rs7337722,rs9273,rs9507915,rs9512781,rs9551373
R-HSA-2672351	Stimuli-sensing channels	Transport of small molecules	0.248997	WWP1,RAF1	rs10504823,rs1051208,rs11775728,rs1532533,rs1532534,rs16907490,rs17037056,rs17037057,rs2442807,rs2442809,rs2442812,rs3729931,rs3730275,rs4684864,rs4684865,rs4684870,rs5024450,rs5746162,rs6471309,rs6766666,rs9809501
R-HSA-72306	tRNA processing	Metabolism of RNA	0.252354	TSEN2,TYW5	rs10497844,rs10510422,rs116002,rs12495784,rs1466835,rs1509835,rs1552484,rs1552485,rs1618545,rs16832086,rs17036819,rs17036821,rs17036841,rs17036842,rs17036843,rs17036852,rs17036870,rs17036872,rs2596827,rs2648312,rs281771,rs299630,rs299631,rs299647,rs299651,rs299653,rs299655,rs4684106,rs7632476,rs796173
R-HSA-1251985	Nuclear signaling by ERBB4	Signal Transduction	0.252676	WWOX	rs10514444,rs10514445,rs10514446,rs1072247,rs1073923,rs1106694,rs11150104,rs11150106,rs11150107,rs1118734,rs1124595,rs1124596,rs1125814,rs1126341,rs11649397,rs11860271,rs11860793,rs11861180,rs11864502,rs11864756,rs11864768,rs12149540,rs12443658,rs12447303,rs12448376,rs12448854,rs12920972,rs12921046,rs12923682,rs12926134,rs12928190,rs12932650,rs12935055,rs13335801,rs13335885,rs1543296,rs1554974,rs…
R-HSA-2173789	TGF-beta receptor signaling activates SMADs	Signal Transduction	0.252676	CBL	rs11217184,rs12786104,rs4936467,rs4938642
R-HSA-2173796	SMAD2/SMAD3:SMAD4 heterotrimer regulates transcription	Signal Transduction;Gene expression (Transcription)	0.252676	TFDP1	rs11839469,rs11842514,rs11843987,rs12428926,rs12871443,rs12876129,rs2316121,rs4150697,rs4150715,rs4150722,rs4150724,rs4150729,rs4150731,rs4150733,rs4150747,rs4150756,rs4150792,rs4150817,rs4150819,rs6577057,rs9577594
R-HSA-5656169	Termination of translesion DNA synthesis	DNA Repair	0.252676	USP10	rs11641007,rs12149617,rs12445172,rs12600094,rs12922556,rs12932018,rs1541699,rs16974422,rs16974436,rs16974449,rs16974538,rs16974541,rs16974548,rs16974564,rs17763304,rs17764258,rs17831494,rs1862794,rs3751760,rs3764286,rs3829554,rs41327444,rs41386649,rs41403646,rs41422347,rs41451547,rs4510001,rs4782655,rs4783057,rs6564068,rs7186451,rs7197496,rs7197843,rs7199123,rs7202154,rs7205632,rs744838,rs744839,…
R-HSA-69190	DNA strand elongation	DNA Replication;Cell Cycle	0.252676	MCM3	rs11962162,rs12202495,rs17246556,rs2076511,rs2235714,rs2268855,rs2294831,rs2307322,rs2307325,rs3765446,rs3765447,rs3789775,rs6918669,rs9463776
R-HSA-163359	Glucagon signaling in metabolic regulation	Metabolism	0.259457	ADCY5	rs10934643,rs11708067,rs11717195,rs12634663,rs13317079,rs13322080,rs1456116,rs2055166,rs2055168,rs2877716,rs3934729,rs4470442,rs4596093,rs4678010,rs6770805,rs6784930,rs6801416,rs6807089,rs9289218,rs9826728,rs9850375,rs9857714,rs9865576
R-HSA-2559585	Oncogene Induced Senescence	Cellular responses to external stimuli	0.259457	TFDP1	rs11839469,rs11842514,rs11843987,rs12428926,rs12871443,rs12876129,rs2316121,rs4150697,rs4150715,rs4150722,rs4150724,rs4150729,rs4150731,rs4150733,rs4150747,rs4150756,rs4150792,rs4150817,rs4150819,rs6577057,rs9577594
R-HSA-418990	Adherens junctions interactions	Cell-Cell communication	0.259457	CDH12	rs10042566,rs10068162,rs10447132,rs10473600,rs10941965,rs11738873,rs1261243,rs1261246,rs1261255,rs1261394,rs12654699,rs1393114,rs1424474,rs1424478,rs1477441,rs166576,rs16895132,rs1825792,rs1895619,rs1911963,rs199139,rs199362,rs2355597,rs2551495,rs2662487,rs2662491,rs269882,rs28474955,rs3099025,rs3112471,rs3112473,rs402213,rs431616,rs449760,rs7727099,rs7727257,rs7727953,rs894911,rs9293020
R-HSA-5654726	Negative regulation of FGFR1 signaling	Signal Transduction	0.259457	CBL	rs11217184,rs12786104,rs4936467,rs4938642
R-HSA-5693568	Resolution of D-loop Structures through Holliday Junction Intermediates	DNA Repair	0.259457	RMI2	rs11640138,rs11640295,rs11640306,rs11643798,rs11644626,rs11647972,rs11649073,rs12448960,rs12598646,rs12922090,rs12927773,rs12928822,rs149310,rs149311,rs152310,rs1559394,rs16958199,rs17233387,rs17605444,rs1794022,rs181694,rs181695,rs193778,rs243315,rs243316,rs243317,rs243325,rs243327,rs2867945,rs3760114,rs393161,rs398364,rs405500,rs416603,rs4238604,rs424908,rs431918,rs4340345,rs439963,rs4451969,rs…
R-HSA-936440	Negative regulators of DDX58/IFIH1 signaling	Immune System	0.259457	NLRX1	rs10790286
R-HSA-192105	Synthesis of bile acids and bile salts	Metabolism	0.266178	CYP7A1	rs11786580,rs6997473,rs8192875,rs8192879
R-HSA-202433	Generation of second messenger molecules	Immune System	0.266178	HLA-DPA1	rs3077
R-HSA-4791275	Signaling by WNT in cancer	Disease	0.266178	CSNK1A1	rs10058728,rs10071773,rs13163929
R-HSA-5654727	Negative regulation of FGFR2 signaling	Signal Transduction	0.266178	CBL	rs11217184,rs12786104,rs4936467,rs4938642
R-HSA-5693537	Resolution of D-Loop Structures	DNA Repair	0.266178	RMI2	rs11640138,rs11640295,rs11640306,rs11643798,rs11644626,rs11647972,rs11649073,rs12448960,rs12598646,rs12922090,rs12927773,rs12928822,rs149310,rs149311,rs152310,rs1559394,rs16958199,rs17233387,rs17605444,rs1794022,rs181694,rs181695,rs193778,rs243315,rs243316,rs243317,rs243325,rs243327,rs2867945,rs3760114,rs393161,rs398364,rs405500,rs416603,rs4238604,rs424908,rs431918,rs4340345,rs439963,rs4451969,rs…
R-HSA-68886	M Phase	Cell Cycle	0.266364	NSL1	rs1007036,rs11120012,rs11120013,rs11120024,rs12125867,rs12404618,rs1507357,rs1507358,rs2262891,rs4951638,rs6687672,rs7514070,rs7516312,rs7535608
R-HSA-5610787	Hedgehog 'off' state	Signal Transduction	0.269154	ADCY5,CSNK1A1	rs10058728,rs10071773,rs10934643,rs11708067,rs11717195,rs12634663,rs13163929,rs13317079,rs13322080,rs1456116,rs2055166,rs2055168,rs2877716,rs3934729,rs4470442,rs4596093,rs4678010,rs6770805,rs6784930,rs6801416,rs6807089,rs9289218,rs9826728,rs9850375,rs9857714,rs9865576
R-HSA-187037	Signaling by NTRK1 (TRKA)	Signal Transduction	0.279236	NAB1,TCF12	rs10185029,rs10518895,rs11071308,rs11631541,rs11852340,rs11855648,rs12904602,rs12912210,rs13384519,rs13386084,rs1462155,rs16977221,rs16977243,rs16977244,rs16977276,rs16977278,rs16977308,rs17415738,rs17465186,rs17819928,rs17819964,rs1860849,rs2126399,rs2192008,rs2464427,rs2470081,rs2470082,rs2470085,rs2585084,rs2585110,rs2593230,rs2703580,rs2703593,rs2733170,rs2733187,rs2733191,rs2733333,rs2957576…
R-HSA-190861	Gap junction assembly	Vesicle-mediated transport	0.279439	GJB7	rs1145715,rs11964518,rs16878999,rs242263,rs2875533,rs3857488,rs410683,rs6454601,rs926947,rs9450653
R-HSA-6802948	Signaling by high-kinase activity BRAF mutants	Disease	0.279439	RAF1	rs1051208,rs1532533,rs1532534,rs17037056,rs17037057,rs2442807,rs2442809,rs2442812,rs3729931,rs3730275,rs4684864,rs4684865,rs4684870,rs5746162,rs6766666,rs9809501
R-HSA-75105	Fatty acyl-CoA biosynthesis	Metabolism	0.279439	HSD17B8	rs439205
R-HSA-76046	RNA Polymerase III Transcription Initiation	Gene expression (Transcription)	0.279439	POLR1D	rs10492484,rs12050009,rs1218953,rs12583969,rs12584838,rs12870355,rs12876263,rs14105,rs14144,rs17085862,rs17085866,rs17085868,rs17821569,rs475916,rs477793,rs507217,rs531950,rs542610,rs616662,rs634035,rs667374,rs7337722,rs9273,rs9507915,rs9512781,rs9551373
R-HSA-8953854	Metabolism of RNA	Metabolism of RNA	0.285859	MPHOSPH6,TSEN2,TYW5	rs10497844,rs10510422,rs10514532,rs1056654,rs1056690,rs1134847,rs116002,rs11643324,rs11645604,rs11647563,rs12448672,rs12495784,rs12597171,rs12597534,rs1466835,rs1509835,rs1552484,rs1552485,rs1618545,rs16832086,rs16956576,rs17036819,rs17036821,rs17036841,rs17036842,rs17036843,rs17036852,rs17036870,rs17036872,rs2288050,rs2303267,rs2596827,rs2648312,rs281771,rs2967355,rs2967356,rs2967357,rs299630,rs…
R-HSA-5685938	HDR through Single Strand Annealing (SSA)	DNA Repair	0.28598	RMI2	rs11640138,rs11640295,rs11640306,rs11643798,rs11644626,rs11647972,rs11649073,rs12448960,rs12598646,rs12922090,rs12927773,rs12928822,rs149310,rs149311,rs152310,rs1559394,rs16958199,rs17233387,rs17605444,rs1794022,rs181694,rs181695,rs193778,rs243315,rs243316,rs243317,rs243325,rs243327,rs2867945,rs3760114,rs393161,rs398364,rs405500,rs416603,rs4238604,rs424908,rs431918,rs4340345,rs439963,rs4451969,rs…
R-HSA-8939243	RUNX1 interacts with co-factors whose precise effect on RUNX1 targets is not known	Gene expression (Transcription)	0.28598	RING1	rs213208
R-HSA-9029569	NR1H3 & NR1H2 regulate gene expression linked to cholesterol transport and efflux	Signal Transduction	0.28598	RXRB	rs2744537,rs3117040,rs6531
R-HSA-69239	Synthesis of DNA	DNA Replication;Cell Cycle	0.289309	MCM3,ORC5	rs10251561,rs10275484,rs10279892,rs1035169,rs1035170,rs10487189,rs11962162,rs12056191,rs12202495,rs12705190,rs16873424,rs17246556,rs2076511,rs2235714,rs2268855,rs2294831,rs2307322,rs2307325,rs3765446,rs3765447,rs3779518,rs3789775,rs6918669,rs6946744,rs6951205,rs7804535,rs9463776
R-HSA-425407	SLC-mediated transmembrane transport	Transport of small molecules	0.289879	RHAG,SLC38A4,SLC7A9,SLC9A4	rs1009099,rs10485290,rs11183610,rs11671809,rs11692304,rs12307218,rs12313427,rs12321267,rs12524967,rs12582305,rs1268797,rs1480617,rs1523198,rs16879500,rs16879506,rs17027293,rs17027295,rs17097246,rs180405,rs180420,rs180421,rs180424,rs180427,rs180431,rs180433,rs180437,rs180438,rs2075335,rs2180723,rs2250010,rs2287881,rs2430922,rs2465584,rs2465585,rs2715779,rs2897981,rs3799675,rs3815760,rs6751666,rs69…
R-HSA-111465	Apoptotic cleavage of cellular proteins	Programmed Cell Death	0.292463	CASP7	rs10509984,rs10787498,rs11196430,rs11196431,rs11196445,rs11196446,rs11196448,rs11196449,rs1127687,rs12247479,rs17090911,rs2227310,rs3124738,rs3124739,rs3124741,rs3127072,rs3814231,rs4457708,rs4497356,rs7083700,rs7085113,rs7911015
R-HSA-76009	Platelet Aggregation (Plug Formation)	Hemostasis	0.292463	RAPGEF3	rs10747521,rs10875690,rs11168225,rs11168227,rs11168228,rs12426178,rs12818241,rs2072115,rs2072116,rs2074534,rs2544025,rs4141223,rs734706,rs7399189,rs7488942,rs7963444
R-HSA-8979227	Triglyceride metabolism	Metabolism	0.292463	GPD2	rs10933101,rs1347098,rs1432573,rs16840578,rs16840582,rs17266406,rs17266469,rs2280278,rs2288760,rs3769364,rs3916984,rs41492145,rs4664828,rs7561404,rs7591462,rs7598433,rs9288604
R-HSA-8878166	Transcriptional regulation by RUNX2	Gene expression (Transcription)	0.292664	WWP1,CDKN1A	rs10504823,rs1059234,rs11775728,rs16907490,rs1801270,rs2395655,rs3176343,rs5024450,rs6471309,rs733590,rs762623
R-HSA-9007101	Rab regulation of trafficking	Vesicle-mediated transport	0.296017	ANKRD27,TRAPPC12	rs10409374,rs11666270,rs11684337,rs11692425,rs11878322,rs12150976,rs12473186,rs17693106,rs17760196,rs17760227,rs17833279,rs2302969,rs2324567,rs259218,rs259219,rs259228,rs259229,rs259234,rs259279,rs259286,rs380320,rs382416,rs395136,rs405858,rs406470,rs417823,rs438268,rs4805790,rs4854187,rs4971504,rs6723050,rs7250780,rs731673,rs731674,rs8100404,rs8100423,rs8109518,rs8112647,rs9304837
R-HSA-110313	Translesion synthesis by Y family DNA polymerases bypasses lesions on DNA template	DNA Repair	0.298887	USP10	rs11641007,rs12149617,rs12445172,rs12600094,rs12922556,rs12932018,rs1541699,rs16974422,rs16974436,rs16974449,rs16974538,rs16974541,rs16974548,rs16974564,rs17763304,rs17764258,rs17831494,rs1862794,rs3751760,rs3764286,rs3829554,rs41327444,rs41386649,rs41403646,rs41422347,rs41451547,rs4510001,rs4782655,rs4783057,rs6564068,rs7186451,rs7197496,rs7197843,rs7199123,rs7202154,rs7205632,rs744838,rs744839,…
R-HSA-1483166	Synthesis of PA	Metabolism	0.298887	GPD2	rs10933101,rs1347098,rs1432573,rs16840578,rs16840582,rs17266406,rs17266469,rs2280278,rs2288760,rs3769364,rs3916984,rs41492145,rs4664828,rs7561404,rs7591462,rs7598433,rs9288604
R-HSA-5693616	Presynaptic phase of homologous DNA pairing and strand exchange	DNA Repair	0.298887	RMI2	rs11640138,rs11640295,rs11640306,rs11643798,rs11644626,rs11647972,rs11649073,rs12448960,rs12598646,rs12922090,rs12927773,rs12928822,rs149310,rs149311,rs152310,rs1559394,rs16958199,rs17233387,rs17605444,rs1794022,rs181694,rs181695,rs193778,rs243315,rs243316,rs243317,rs243325,rs243327,rs2867945,rs3760114,rs393161,rs398364,rs405500,rs416603,rs4238604,rs424908,rs431918,rs4340345,rs439963,rs4451969,rs…
R-HSA-2132295	MHC class II antigen presentation	Immune System	0.302716	HLA-DPA1,DCTN4	rs10056483,rs1433023,rs1433024,rs1433025,rs17111301,rs17111307,rs3077
R-HSA-5654741	Signaling by FGFR3	Signal Transduction	0.305254	CBL	rs11217184,rs12786104,rs4936467,rs4938642
R-HSA-5674135	MAP2K and MAPK activation	Signal Transduction;Immune System	0.305254	RAF1	rs1051208,rs1532533,rs1532534,rs17037056,rs17037057,rs2442807,rs2442809,rs2442812,rs3729931,rs3730275,rs4684864,rs4684865,rs4684870,rs5746162,rs6766666,rs9809501
R-HSA-5675221	Negative regulation of MAPK pathway	Signal Transduction;Immune System	0.305254	RAF1	rs1051208,rs1532533,rs1532534,rs17037056,rs17037057,rs2442807,rs2442809,rs2442812,rs3729931,rs3730275,rs4684864,rs4684865,rs4684870,rs5746162,rs6766666,rs9809501
R-HSA-5654743	Signaling by FGFR4	Signal Transduction	0.311563	CBL	rs11217184,rs12786104,rs4936467,rs4938642
R-HSA-74158	RNA Polymerase III Transcription	Gene expression (Transcription)	0.311563	POLR1D	rs10492484,rs12050009,rs1218953,rs12583969,rs12584838,rs12870355,rs12876263,rs14105,rs14144,rs17085862,rs17085866,rs17085868,rs17821569,rs475916,rs477793,rs507217,rs531950,rs542610,rs616662,rs634035,rs667374,rs7337722,rs9273,rs9507915,rs9512781,rs9551373
R-HSA-749476	RNA Polymerase III Abortive And Retractive Initiation	Gene expression (Transcription)	0.311563	POLR1D	rs10492484,rs12050009,rs1218953,rs12583969,rs12584838,rs12870355,rs12876263,rs14105,rs14144,rs17085862,rs17085866,rs17085868,rs17821569,rs475916,rs477793,rs507217,rs531950,rs542610,rs616662,rs634035,rs667374,rs7337722,rs9273,rs9507915,rs9512781,rs9551373
R-HSA-75893	TNF signaling	Signal Transduction	0.311563	NSMAF	rs1050488,rs1050504,rs12679938,rs2634527
R-HSA-8875878	MET promotes cell motility	Signal Transduction	0.311563	COL11A2	rs16868943,rs2071025,rs2855426,rs2855459,rs986522
R-HSA-69306	DNA Replication	DNA Replication	0.316082	MCM3,ORC5	rs10251561,rs10275484,rs10279892,rs1035169,rs1035170,rs10487189,rs11962162,rs12056191,rs12202495,rs12705190,rs16873424,rs17246556,rs2076511,rs2235714,rs2268855,rs2294831,rs2307322,rs2307325,rs3765446,rs3765447,rs3779518,rs3789775,rs6918669,rs6946744,rs6951205,rs7804535,rs9463776
R-HSA-379724	tRNA Aminoacylation	Metabolism of proteins	0.317815	LARS	rs13153675,rs17427286,rs17428570,rs17492851,rs17492893,rs2895647,rs2962500,rs2962511,rs2963921
R-HSA-3899300	SUMOylation of transcription cofactors	Metabolism of proteins	0.317815	RING1	rs213208
R-HSA-3928662	EPHB-mediated forward signaling	Developmental Biology	0.317815	TIAM1	rs2070410,rs2833284,rs724561
R-HSA-5693579	Homologous DNA Pairing and Strand Exchange	DNA Repair	0.317815	RMI2	rs11640138,rs11640295,rs11640306,rs11643798,rs11644626,rs11647972,rs11649073,rs12448960,rs12598646,rs12922090,rs12927773,rs12928822,rs149310,rs149311,rs152310,rs1559394,rs16958199,rs17233387,rs17605444,rs1794022,rs181694,rs181695,rs193778,rs243315,rs243316,rs243317,rs243325,rs243327,rs2867945,rs3760114,rs393161,rs398364,rs405500,rs416603,rs4238604,rs424908,rs431918,rs4340345,rs439963,rs4451969,rs…
R-HSA-1433557	Signaling by SCF-KIT	Signal Transduction	0.324012	CBL	rs11217184,rs12786104,rs4936467,rs4938642
R-HSA-194068	Bile acid and bile salt metabolism	Metabolism	0.324012	CYP7A1	rs11786580,rs6997473,rs8192875,rs8192879
R-HSA-432040	Vasopressin regulates renal water homeostasis via Aquaporins	Transport of small molecules	0.324012	ADCY5	rs10934643,rs11708067,rs11717195,rs12634663,rs13317079,rs13322080,rs1456116,rs2055166,rs2055168,rs2877716,rs3934729,rs4470442,rs4596093,rs4678010,rs6770805,rs6784930,rs6801416,rs6807089,rs9289218,rs9826728,rs9850375,rs9857714,rs9865576
R-HSA-6782315	tRNA modification in the nucleus and cytosol	Metabolism of RNA	0.324012	TYW5	rs10497844,rs1509835,rs16832086,rs281771
R-HSA-977444	GABA B receptor activation	Neuronal System	0.324012	ADCY5	rs10934643,rs11708067,rs11717195,rs12634663,rs13317079,rs13322080,rs1456116,rs2055166,rs2055168,rs2877716,rs3934729,rs4470442,rs4596093,rs4678010,rs6770805,rs6784930,rs6801416,rs6807089,rs9289218,rs9826728,rs9850375,rs9857714,rs9865576
R-HSA-991365	Activation of GABAB receptors	Neuronal System	0.324012	ADCY5	rs10934643,rs11708067,rs11717195,rs12634663,rs13317079,rs13322080,rs1456116,rs2055166,rs2055168,rs2877716,rs3934729,rs4470442,rs4596093,rs4678010,rs6770805,rs6784930,rs6801416,rs6807089,rs9289218,rs9826728,rs9850375,rs9857714,rs9865576
R-HSA-6798695	Neutrophil degranulation	Immune System	0.326495	RAB44,ATG7,DOCK2,CRISP3,ATP8B4,SDCBP	rs10055949,rs10063658,rs10069924,rs10076580,rs10104292,rs1013192,rs1013193,rs10220786,rs10475919,rs10519246,rs10519248,rs10519250,rs10519252,rs11070738,rs11070739,rs11128547,rs11134586,rs11711175,rs11853540,rs12438914,rs12441816,rs12442475,rs12442538,rs12515906,rs12658902,rs12899404,rs12899434,rs12905434,rs13152998,rs13155521,rs13184078,rs13196440,rs13355359,rs1375204,rs155239,rs16963064,rs169631…
R-HSA-212436	Generic Transcription Pathway	Gene expression (Transcription)	0.327978	OPRM1,WWOX,RMI2,GATAD2B,HDAC7,PPARG,WWP1,CDKN1A,TFDP1,CGA,RXRB,TCF12,NR4A1,RING1	rs10485060,rs10494303,rs10504823,rs10510418,rs10510419,rs10510420,rs10514444,rs10514445,rs10514446,rs10518895,rs1059234,rs1072247,rs1073923,rs10865710,rs1106694,rs11071308,rs11128597,rs11128598,rs11150104,rs11150106,rs11150107,rs1118734,rs1124595,rs1124596,rs1125814,rs1126341,rs11264465,rs11581644,rs11585416,rs11631541,rs11640138,rs11640295,rs11640306,rs11643798,rs11644626,rs11647972,rs11649073,r…
R-HSA-2173793	Transcriptional activity of SMAD2/SMAD3:SMAD4 heterotrimer	Signal Transduction;Gene expression (Transcription)	0.330153	TFDP1	rs11839469,rs11842514,rs11843987,rs12428926,rs12871443,rs12876129,rs2316121,rs4150697,rs4150715,rs4150722,rs4150724,rs4150729,rs4150731,rs4150733,rs4150747,rs4150756,rs4150792,rs4150817,rs4150819,rs6577057,rs9577594
R-HSA-8948216	Collagen chain trimerization	Extracellular matrix organization	0.330153	COL11A2	rs16868943,rs2071025,rs2855426,rs2855459,rs986522
R-HSA-427389	ERCC6 (CSB) and EHMT2 (G9a) positively regulate rRNA expression	Gene expression (Transcription)	0.336238	GATAD2B	rs10494303,rs11264465,rs11581644,rs11585416,rs11807461,rs12032914,rs12129468,rs12142130,rs13374471,rs16835630,rs4520447,rs4845576,rs4845578,rs4845584,rs7414227,rs7552274
R-HSA-4570464	SUMOylation of RNA binding proteins	Metabolism of proteins	0.336238	RING1	rs213208
R-HSA-6802946	Signaling by moderate kinase activity BRAF mutants	Disease	0.336238	RAF1	rs1051208,rs1532533,rs1532534,rs17037056,rs17037057,rs2442807,rs2442809,rs2442812,rs3729931,rs3730275,rs4684864,rs4684865,rs4684870,rs5746162,rs6766666,rs9809501
R-HSA-6802949	Signaling by RAS mutants	Disease	0.336238	RAF1	rs1051208,rs1532533,rs1532534,rs17037056,rs17037057,rs2442807,rs2442809,rs2442812,rs3729931,rs3730275,rs4684864,rs4684865,rs4684870,rs5746162,rs6766666,rs9809501
R-HSA-6802955	Paradoxical activation of RAF signaling by kinase inactive BRAF	Disease	0.336238	RAF1	rs1051208,rs1532533,rs1532534,rs17037056,rs17037057,rs2442807,rs2442809,rs2442812,rs3729931,rs3730275,rs4684864,rs4684865,rs4684870,rs5746162,rs6766666,rs9809501
R-HSA-9649948	Signaling downstream of RAS mutants	Disease	0.336238	RAF1	rs1051208,rs1532533,rs1532534,rs17037056,rs17037057,rs2442807,rs2442809,rs2442812,rs3729931,rs3730275,rs4684864,rs4684865,rs4684870,rs5746162,rs6766666,rs9809501
R-HSA-1280215	Cytokine Signaling in Immune system	Immune System	0.340664	OPRM1,CDKN1A,CIITA,RAF1,IL18RAP,PELI3,IL17F,IL18R1,CBL,HLA-DPA1	rs10168308,rs10485060,rs1051208,rs1059234,rs11074938,rs11074939,rs11074941,rs11217184,rs11465546,rs11465554,rs11465684,rs11465687,rs11465699,rs11465724,rs11465732,rs12201582,rs12207621,rs12212773,rs1266828,rs12786104,rs13383035,rs1420097,rs1528045,rs1532533,rs1532534,rs17027056,rs17027166,rs17037056,rs17037057,rs17085185,rs17085211,rs17292544,rs17651485,rs1801270,rs1998220,rs1998221,rs2041756,rs2…
R-HSA-1632852	Macroautophagy	Autophagy	0.345934	ATG7,C12orf44	rs11128547,rs11711175,rs1375204,rs17034318,rs2594966,rs2594972,rs2594980,rs2594995,rs2603745,rs346078,rs346081,rs4684065,rs7138000,rs7625184,rs7635473,rs921226
R-HSA-418597	G alpha (z) signalling events	Signal Transduction	0.348245	ADCY5	rs10934643,rs11708067,rs11717195,rs12634663,rs13317079,rs13322080,rs1456116,rs2055166,rs2055168,rs2877716,rs3934729,rs4470442,rs4596093,rs4678010,rs6770805,rs6784930,rs6801416,rs6807089,rs9289218,rs9826728,rs9850375,rs9857714,rs9865576
R-HSA-9024446	NR1H2 and NR1H3-mediated signaling	Signal Transduction	0.348245	RXRB	rs2744537,rs3117040,rs6531
R-HSA-2122947	NOTCH1 Intracellular Domain Regulates Transcription	Signal Transduction	0.354168	HDAC7	rs11837686,rs1557848,rs17122326,rs2240108,rs2525051,rs2544029,rs6580637,rs7418,rs7959510,rs875023
R-HSA-381038	XBP1(S) activates chaperone genes	Metabolism of proteins	0.354168	PDIA5	rs1107377,rs11709496,rs11714064,rs11720822,rs12487822,rs1533394,rs1545324,rs1808987,rs1969262,rs2245540,rs2245542,rs2589596,rs2589597,rs2589600,rs2667461,rs2717225,rs2717235,rs2717236,rs2717237,rs3792361,rs3792369,rs3804749,rs3804753,rs3804755,rs3828391,rs3856615,rs3936679,rs4677994,rs6438778,rs6797673,rs702030,rs7631565,rs836832,rs836838,rs836839,rs836846,rs836847,rs836852,rs836853,rs836858,rs83…
R-HSA-512988	Interleukin-3, Interleukin-5 and GM-CSF signaling	Immune System	0.354168	CBL	rs11217184,rs12786104,rs4936467,rs4938642
R-HSA-73893	DNA Damage Bypass	DNA Repair	0.354168	USP10	rs11641007,rs12149617,rs12445172,rs12600094,rs12922556,rs12932018,rs1541699,rs16974422,rs16974436,rs16974449,rs16974538,rs16974541,rs16974548,rs16974564,rs17763304,rs17764258,rs17831494,rs1862794,rs3751760,rs3764286,rs3829554,rs41327444,rs41386649,rs41403646,rs41422347,rs41451547,rs4510001,rs4782655,rs4783057,rs6564068,rs7186451,rs7197496,rs7197843,rs7199123,rs7202154,rs7205632,rs744838,rs744839,…
R-HSA-5621481	C-type lectin receptors (CLRs)	Immune System	0.355798	RAF1,ITPR2	rs1049376,rs1049377,rs1051208,rs11048474,rs1532533,rs1532534,rs17037056,rs17037057,rs2442807,rs2442809,rs2442812,rs2570,rs3729931,rs3730275,rs4684864,rs4684865,rs4684870,rs5746162,rs6766666,rs901838,rs9809501
R-HSA-983168	Antigen processing: Ubiquitination & Proteasome degradation	Immune System	0.359496	ATG7,UBE2E2,WWP1,FBXO21	rs10504823,rs10850780,rs11128547,rs11711175,rs11715035,rs11775728,rs13060112,rs1375204,rs16907490,rs17012812,rs17012829,rs17012959,rs17012966,rs17034318,rs17401815,rs2017065,rs2055156,rs2132145,rs2132147,rs2279766,rs2359637,rs2594966,rs2594972,rs2594980,rs2594995,rs346078,rs346081,rs4684065,rs4767502,rs4858497,rs4858503,rs5024450,rs6471309,rs6490117,rs6771206,rs6784771,rs6792462,rs7625184,rs76273…
R-HSA-597592	Post-translational protein modification	Metabolism of proteins	0.360558	RAB44,HDAC7,PPARG,USP10,DCUN1D2,CGA,FBXO21,DCTN4,RING1	rs10056483,rs10510418,rs10510419,rs10510420,rs10850780,rs10865710,rs11128597,rs11128598,rs11641007,rs11709077,rs11710969,rs11715073,rs1175543,rs1175544,rs1177809,rs11837686,rs12149617,rs12428611,rs12445172,rs12485478,rs12490265,rs12493718,rs12495364,rs12600094,rs12629751,rs12922556,rs12932018,rs13061415,rs13099828,rs13705,rs1373641,rs14067,rs1433023,rs1433024,rs1433025,rs1541699,rs1557848,rs16974…
R-HSA-1643685	Disease	Disease	0.363539	ADCY5,DOCK2,P2RX4,CDKN1A,GPR176,P2RX7,CGA,RHAG,RAF1,ITPR2,ATG7,CSNK1A1,HDAC7,CBL,SLC7A9,NR4A1	rs10055949,rs10058728,rs10063658,rs10069924,rs10071773,rs10076580,rs1009099,rs1013192,rs1013193,rs10152851,rs10475919,rs10485290,rs1049376,rs1049377,rs1051208,rs1059234,rs10774588,rs10849859,rs10934643,rs11048474,rs11070235,rs11070236,rs11128547,rs11134586,rs11217184,rs11610621,rs11633436,rs11671809,rs11708067,rs11711175,rs11717195,rs1180051,rs11837686,rs11855441,rs11858909,rs12299020,rs12304035,…
R-HSA-177929	Signaling by EGFR	Signal Transduction	0.365854	CBL	rs11217184,rs12786104,rs4936467,rs4938642
R-HSA-381070	IRE1alpha activates chaperones	Metabolism of proteins	0.365854	PDIA5	rs1107377,rs11709496,rs11714064,rs11720822,rs12487822,rs1533394,rs1545324,rs1808987,rs1969262,rs2245540,rs2245542,rs2589596,rs2589597,rs2589600,rs2667461,rs2717225,rs2717235,rs2717236,rs2717237,rs3792361,rs3792369,rs3804749,rs3804753,rs3804755,rs3828391,rs3856615,rs3936679,rs4677994,rs6438778,rs6797673,rs702030,rs7631565,rs836832,rs836838,rs836839,rs836846,rs836847,rs836852,rs836853,rs836858,rs83…
R-HSA-5620920	Cargo trafficking to the periciliary membrane	Organelle biogenesis and maintenance	0.365854	BBS1	rs11227504,rs11227515
R-HSA-5654736	Signaling by FGFR1	Signal Transduction	0.365854	CBL	rs11217184,rs12786104,rs4936467,rs4938642
R-HSA-3928665	EPH-ephrin mediated repulsion of cells	Developmental Biology	0.371619	TIAM1	rs2070410,rs2833284,rs724561
R-HSA-445717	Aquaporin-mediated transport	Transport of small molecules	0.377331	ADCY5	rs10934643,rs11708067,rs11717195,rs12634663,rs13317079,rs13322080,rs1456116,rs2055166,rs2055168,rs2877716,rs3934729,rs4470442,rs4596093,rs4678010,rs6770805,rs6784930,rs6801416,rs6807089,rs9289218,rs9826728,rs9850375,rs9857714,rs9865576
R-HSA-6811436	COPI-independent Golgi-to-ER retrograde traffic	Vesicle-mediated transport	0.377331	DCTN4	rs10056483,rs1433023,rs1433024,rs1433025,rs17111301,rs17111307
R-HSA-75153	Apoptotic execution phase	Programmed Cell Death	0.377331	CASP7	rs10509984,rs10787498,rs11196430,rs11196431,rs11196445,rs11196446,rs11196448,rs11196449,rs1127687,rs12247479,rs17090911,rs2227310,rs3124738,rs3124739,rs3124741,rs3127072,rs3814231,rs4457708,rs4497356,rs7083700,rs7085113,rs7911015
R-HSA-168643	Nucleotide-binding domain, leucine rich repeat containing receptor (NLR) signaling pathways	Immune System	0.382993	P2RX7	rs12299020,rs12304035,rs12815078,rs1718133,rs1963773,rs208293,rs208296,rs208305,rs208307,rs2230912,rs2567991,rs2857585,rs503720,rs504677,rs7312642,rs7958311,rs891781
R-HSA-5578775	Ion homeostasis	Muscle contraction	0.382993	ITPR2	rs1049376,rs1049377,rs11048474,rs2570,rs901838
R-HSA-8848021	Signaling by PTK6	Signal Transduction	0.388603	CBL	rs11217184,rs12786104,rs4936467,rs4938642
R-HSA-9006927	Signaling by Non-Receptor Tyrosine Kinases	Signal Transduction	0.388603	CBL	rs11217184,rs12786104,rs4936467,rs4938642
R-HSA-5358351	Signaling by Hedgehog	Signal Transduction	0.391492	ADCY5,CSNK1A1	rs10058728,rs10071773,rs10934643,rs11708067,rs11717195,rs12634663,rs13163929,rs13317079,rs13322080,rs1456116,rs2055166,rs2055168,rs2877716,rs3934729,rs4470442,rs4596093,rs4678010,rs6770805,rs6784930,rs6801416,rs6807089,rs9289218,rs9826728,rs9850375,rs9857714,rs9865576
R-HSA-936837	Ion transport by P-type ATPases	Transport of small molecules	0.394163	ATP8B4	rs10220786,rs10519246,rs10519248,rs10519250,rs10519252,rs11070738,rs11070739,rs11853540,rs12438914,rs12441816,rs12442475,rs12442538,rs12899404,rs12899434,rs12905434,rs16963064,rs16963143,rs16963149,rs16963151,rs16963173,rs17411897,rs2413979,rs2413987,rs2413998,rs2440377,rs4433752,rs7164710,rs7166047,rs7173644,rs7175764,rs7180653,rs8027073,rs8027678,rs8033713,rs8034382,rs8037948,rs9302151
R-HSA-9612973	Autophagy	Autophagy	0.394696	ATG7,C12orf44	rs11128547,rs11711175,rs1375204,rs17034318,rs2594966,rs2594972,rs2594980,rs2594995,rs2603745,rs346078,rs346081,rs4684065,rs7138000,rs7625184,rs7635473,rs921226
R-HSA-3371497	HSP90 chaperone cycle for steroid hormone receptors (SHR)	Cellular responses to external stimuli	0.399672	DCTN4	rs10056483,rs1433023,rs1433024,rs1433025,rs17111301,rs17111307
R-HSA-6794361	Neurexins and neuroligins	Neuronal System	0.399672	NRXN3	rs10134881,rs10138639,rs10139460,rs10141828,rs10141967,rs10146180,rs10151372,rs11850213,rs11850747,rs12147740,rs12887604,rs12887850,rs2047776,rs2127448,rs2127449,rs2127450,rs2202168,rs2202170,rs2202175,rs2202178,rs2202182,rs2221298,rs2251903,rs2370902,rs2620390,rs2620396,rs2653540,rs4141948,rs41495049,rs4903814,rs5023075,rs6574479,rs6574489,rs6574492,rs6574495,rs8006983,rs8007813,rs8008393,rs8020…
R-HSA-912446	Meiotic recombination	Reproduction;Cell Cycle	0.399672	TEX15	rs1592694,rs16877429,rs16877430,rs16877457,rs17560585,rs2111860,rs2111862,rs2467542,rs323349,rs323352,rs323357,rs323362,rs323368,rs323369,rs323372,rs323375,rs323376,rs323377,rs7822711,rs929917
R-HSA-2559586	DNA Damage/Telomere Stress Induced Senescence	Cellular responses to external stimuli	0.405132	CDKN1A	rs1059234,rs1801270,rs2395655,rs3176343,rs733590,rs762623
R-HSA-6784531	tRNA processing in the nucleus	Metabolism of RNA	0.405132	TSEN2	rs10510422,rs116002,rs12495784,rs1466835,rs1552484,rs1552485,rs1618545,rs17036819,rs17036821,rs17036841,rs17036842,rs17036843,rs17036852,rs17036870,rs17036872,rs2596827,rs2648312,rs299630,rs299631,rs299647,rs299651,rs299653,rs299655,rs4684106,rs7632476,rs796173
R-HSA-418594	G alpha (i) signalling events	Signal Transduction	0.406317	ADCY5,OPRM1,CAMKK2,ITPR2,HTR1E	rs10485060,rs10485177,rs1049376,rs1049377,rs1063843,rs10934643,rs11048474,rs11065503,rs11065504,rs1140886,rs11708067,rs11717195,rs12207621,rs12212773,rs12634663,rs13317079,rs13322080,rs1456116,rs1528045,rs1653586,rs1653591,rs16878128,rs16878131,rs17085185,rs17085211,rs17292544,rs1998220,rs1998221,rs2055166,rs2055168,rs2288693,rs2567982,rs2570,rs2686342,rs2686346,rs2877716,rs3794208,rs3934729,rs42…
R-HSA-2644602	Signaling by NOTCH1 PEST Domain Mutants in Cancer	Disease	0.410543	HDAC7	rs11837686,rs1557848,rs17122326,rs2240108,rs2525051,rs2544029,rs6580637,rs7418,rs7959510,rs875023
R-HSA-2644603	Signaling by NOTCH1 in Cancer	Disease	0.410543	HDAC7	rs11837686,rs1557848,rs17122326,rs2240108,rs2525051,rs2544029,rs6580637,rs7418,rs7959510,rs875023
R-HSA-2644606	Constitutive Signaling by NOTCH1 PEST Domain Mutants	Disease	0.410543	HDAC7	rs11837686,rs1557848,rs17122326,rs2240108,rs2525051,rs2544029,rs6580637,rs7418,rs7959510,rs875023
R-HSA-2894858	Signaling by NOTCH1 HD+PEST Domain Mutants in Cancer	Disease	0.410543	HDAC7	rs11837686,rs1557848,rs17122326,rs2240108,rs2525051,rs2544029,rs6580637,rs7418,rs7959510,rs875023
R-HSA-2894862	Constitutive Signaling by NOTCH1 HD+PEST Domain Mutants	Disease	0.410543	HDAC7	rs11837686,rs1557848,rs17122326,rs2240108,rs2525051,rs2544029,rs6580637,rs7418,rs7959510,rs875023
R-HSA-68827	CDT1 association with the CDC6:ORC:origin complex	DNA Replication	0.410543	ORC5	rs10251561,rs10275484,rs10279892,rs1035169,rs1035170,rs10487189,rs12056191,rs12705190,rs16873424,rs3779518,rs6946744,rs6951205,rs7804535
R-HSA-187577	SCF(Skp2)-mediated degradation of p27/p21	Cell Cycle	0.415906	CDKN1A	rs1059234,rs1801270,rs2395655,rs3176343,rs733590,rs762623
R-HSA-3000171	Non-integrin membrane-ECM interactions	Extracellular matrix organization	0.415906	COL11A2	rs16868943,rs2071025,rs2855426,rs2855459,rs986522
R-HSA-4551638	SUMOylation of chromatin organization proteins	Metabolism of proteins	0.415906	RING1	rs213208
R-HSA-5610783	Degradation of GLI2 by the proteasome	Signal Transduction	0.415906	CSNK1A1	rs10058728,rs10071773,rs13163929
R-HSA-5610785	GLI3 is processed to GLI3R by the proteasome	Signal Transduction	0.415906	CSNK1A1	rs10058728,rs10071773,rs13163929
R-HSA-977443	GABA receptor activation	Neuronal System	0.415906	ADCY5	rs10934643,rs11708067,rs11717195,rs12634663,rs13317079,rs13322080,rs1456116,rs2055166,rs2055168,rs2877716,rs3934729,rs4470442,rs4596093,rs4678010,rs6770805,rs6784930,rs6801416,rs6807089,rs9289218,rs9826728,rs9850375,rs9857714,rs9865576
R-HSA-112316	Neuronal System	Neuronal System	0.419726	NRXN3,PPFIBP1,ADCY5,CAMKK2,MYO6	rs10134881,rs10138639,rs10139460,rs10141828,rs10141967,rs10146180,rs10151372,rs10492372,rs10498904,rs10506022,rs10506024,rs1063843,rs10771347,rs10771348,rs10771349,rs10842933,rs10842934,rs10842937,rs10842941,rs10842944,rs10842952,rs10934643,rs10943292,rs11049049,rs11049050,rs11049052,rs11049056,rs11065503,rs11065504,rs1140886,rs11708067,rs11717195,rs11758543,rs11850213,rs11850747,rs11967411,rs121…
R-HSA-5250924	B-WICH complex positively regulates rRNA expression	Gene expression (Transcription)	0.42122	POLR1D	rs10492484,rs12050009,rs1218953,rs12583969,rs12584838,rs12870355,rs12876263,rs14105,rs14144,rs17085862,rs17085866,rs17085868,rs17821569,rs475916,rs477793,rs507217,rs531950,rs542610,rs616662,rs634035,rs667374,rs7337722,rs9273,rs9507915,rs9512781,rs9551373
R-HSA-73772	RNA Polymerase I Promoter Escape	Gene expression (Transcription)	0.42122	POLR1D	rs10492484,rs12050009,rs1218953,rs12583969,rs12584838,rs12870355,rs12876263,rs14105,rs14144,rs17085862,rs17085866,rs17085868,rs17821569,rs475916,rs477793,rs507217,rs531950,rs542610,rs616662,rs634035,rs667374,rs7337722,rs9273,rs9507915,rs9512781,rs9551373
R-HSA-2022090	Assembly of collagen fibrils and other multimeric structures	Extracellular matrix organization	0.426486	COL11A2	rs16868943,rs2071025,rs2855426,rs2855459,rs986522
R-HSA-194315	Signaling by Rho GTPases	Signal Transduction	0.430616	NSL1,ARHGEF37,ARHGAP15,RHPN2,TIAM1	rs1007036,rs10176686,rs10184671,rs10195682,rs10201629,rs10405768,rs10421069,rs10496941,rs10496943,rs10496944,rs10496945,rs10515630,rs11120012,rs11120013,rs11120024,rs11167472,rs11895997,rs11904419,rs12125867,rs12404618,rs12462426,rs12653732,rs12691669,rs12972060,rs13004383,rs13032052,rs13035017,rs1379544,rs1379545,rs1507357,rs1507358,rs1559088,rs16858647,rs16858839,rs16967749,rs17812607,rs1869009…
R-HSA-1442490	Collagen degradation	Extracellular matrix organization	0.431704	COL11A2	rs16868943,rs2071025,rs2855426,rs2855459,rs986522
R-HSA-1834949	Cytosolic sensors of pathogen-associated DNA	Immune System	0.431704	POLR1D	rs10492484,rs12050009,rs1218953,rs12583969,rs12584838,rs12870355,rs12876263,rs14105,rs14144,rs17085862,rs17085866,rs17085868,rs17821569,rs475916,rs477793,rs507217,rs531950,rs542610,rs616662,rs634035,rs667374,rs7337722,rs9273,rs9507915,rs9512781,rs9551373
R-HSA-4086398	Ca2+ pathway	Signal Transduction	0.431704	ITPR2	rs1049376,rs1049377,rs11048474,rs2570,rs901838
R-HSA-112314	Neurotransmitter receptors and postsynaptic signal transmission	Neuronal System	0.43275	ADCY5,CAMKK2,MYO6	rs10498904,rs1063843,rs10934643,rs10943292,rs11065503,rs11065504,rs1140886,rs11708067,rs11717195,rs11758543,rs11967411,rs12196105,rs12207159,rs12209903,rs12210386,rs12212499,rs12526227,rs12634663,rs1280038,rs1280042,rs1280044,rs1280049,rs1280052,rs1280054,rs13194998,rs13216921,rs13317079,rs13322080,rs1456116,rs1653586,rs1653591,rs2055166,rs2055168,rs2181246,rs2208798,rs2288693,rs2295935,rs2567982…
R-HSA-9033241	Peroxisomal protein import	Protein localization	0.436876	NUDT19	rs1827700,rs8112297
R-HSA-1280218	Adaptive Immune System	Immune System	0.437093	UBE2E2,WWP1,RAF1,ITPR2,ATG7,FBXO21,RAPGEF3,DCTN4,HLA-DPA1	rs10056483,rs1049376,rs1049377,rs10504823,rs1051208,rs10747521,rs10850780,rs10875690,rs11048474,rs11128547,rs11168225,rs11168227,rs11168228,rs11711175,rs11715035,rs11775728,rs12426178,rs12818241,rs13060112,rs1375204,rs1433023,rs1433024,rs1433025,rs1532533,rs1532534,rs16907490,rs17012812,rs17012829,rs17012959,rs17012966,rs17034318,rs17037056,rs17037057,rs17111301,rs17111307,rs17401815,rs2017065,rs…
R-HSA-211897	Cytochrome P450 - arranged by substrate type	Metabolism	0.442001	CYP7A1	rs11786580,rs6997473,rs8192875,rs8192879
R-HSA-8873719	RAB geranylgeranylation	Metabolism of proteins	0.442001	RAB44	rs236467,rs236471,rs236473,rs236486,rs236491,rs7739920
R-HSA-416476	G alpha (q) signalling events	Signal Transduction	0.445927	HRH1,TACR3,ITPR2	rs1049376,rs1049377,rs11048474,rs11915050,rs12488410,rs12489945,rs12493961,rs13061242,rs164100,rs17034062,rs17034071,rs17034099,rs1809049,rs184700,rs1989933,rs2035665,rs2171544,rs2343861,rs238615,rs2570,rs346076,rs346087,rs347585,rs347587,rs347599,rs347607,rs3796951,rs433303,rs440646,rs443503,rs4684059,rs617156,rs6442233,rs6442234,rs6774099,rs6796787,rs6803158,rs6828333,rs7625756,rs7630582,rs9018…
R-HSA-421270	Cell-cell junction organization	Cell-Cell communication	0.44708	CDH12	rs10042566,rs10068162,rs10447132,rs10473600,rs10941965,rs11738873,rs1261243,rs1261246,rs1261255,rs1261394,rs12654699,rs1393114,rs1424474,rs1424478,rs1477441,rs166576,rs16895132,rs1825792,rs1895619,rs1911963,rs199139,rs199362,rs2355597,rs2551495,rs2662487,rs2662491,rs269882,rs28474955,rs3099025,rs3112471,rs3112473,rs402213,rs431616,rs449760,rs7727099,rs7727257,rs7727953,rs894911,rs9293020
R-HSA-69563	p53-Dependent G1 DNA Damage Response	Cell Cycle	0.44708	CDKN1A	rs1059234,rs1801270,rs2395655,rs3176343,rs733590,rs762623
R-HSA-69580	p53-Dependent G1/S DNA damage checkpoint	Cell Cycle	0.44708	CDKN1A	rs1059234,rs1801270,rs2395655,rs3176343,rs733590,rs762623
R-HSA-9614085	FOXO-mediated transcription	Gene expression (Transcription)	0.44708	CDKN1A	rs1059234,rs1801270,rs2395655,rs3176343,rs733590,rs762623
R-HSA-1650814	Collagen biosynthesis and modifying enzymes	Extracellular matrix organization	0.457101	COL11A2	rs16868943,rs2071025,rs2855426,rs2855459,rs986522
R-HSA-5685942	HDR through Homologous Recombination (HRR)	DNA Repair	0.457101	RMI2	rs11640138,rs11640295,rs11640306,rs11643798,rs11644626,rs11647972,rs11649073,rs12448960,rs12598646,rs12922090,rs12927773,rs12928822,rs149310,rs149311,rs152310,rs1559394,rs16958199,rs17233387,rs17605444,rs1794022,rs181694,rs181695,rs193778,rs243315,rs243316,rs243317,rs243325,rs243327,rs2867945,rs3760114,rs393161,rs398364,rs405500,rs416603,rs4238604,rs424908,rs431918,rs4340345,rs439963,rs4451969,rs…
R-HSA-69615	G1/S DNA Damage Checkpoints	Cell Cycle	0.457101	CDKN1A	rs1059234,rs1801270,rs2395655,rs3176343,rs733590,rs762623
R-HSA-388841	Costimulation by the CD28 family	Immune System	0.466943	HLA-DPA1	rs3077
R-HSA-448424	Interleukin-17 signaling	Immune System	0.471797	IL17F	rs11465546,rs11465554,rs12201582,rs1266828,rs763780
R-HSA-3247509	Chromatin modifying enzymes	Chromatin organization	0.474671	GATAD2B,TADA1,SAP30L	rs10040140,rs10494303,rs10918586,rs11264465,rs11581644,rs11585416,rs11807461,rs12032914,rs12129468,rs12142130,rs13374471,rs16835630,rs17116165,rs17116169,rs17331024,rs2049910,rs2075947,rs2272792,rs2272793,rs4520447,rs4657608,rs4845576,rs4845578,rs4845584,rs4958739,rs6884266,rs7414227,rs7552274,rs760537
R-HSA-4839726	Chromatin organization	Chromatin organization	0.474671	GATAD2B,TADA1,SAP30L	rs10040140,rs10494303,rs10918586,rs11264465,rs11581644,rs11585416,rs11807461,rs12032914,rs12129468,rs12142130,rs13374471,rs16835630,rs17116165,rs17116169,rs17331024,rs2049910,rs2075947,rs2272792,rs2272793,rs4520447,rs4657608,rs4845576,rs4845578,rs4845584,rs4958739,rs6884266,rs7414227,rs7552274,rs760537
R-HSA-8939902	Regulation of RUNX2 expression and activity	Gene expression (Transcription)	0.481375	WWP1	rs10504823,rs11775728,rs16907490,rs5024450,rs6471309
R-HSA-5654738	Signaling by FGFR2	Signal Transduction	0.486099	CBL	rs11217184,rs12786104,rs4936467,rs4938642
R-HSA-1912408	Pre-NOTCH Transcription and Translation	Signal Transduction	0.49078	TFDP1	rs11839469,rs11842514,rs11843987,rs12428926,rs12871443,rs12876129,rs2316121,rs4150697,rs4150715,rs4150722,rs4150724,rs4150729,rs4150731,rs4150733,rs4150747,rs4150756,rs4150792,rs4150817,rs4150819,rs6577057,rs9577594
R-HSA-1980143	Signaling by NOTCH1	Signal Transduction	0.49078	HDAC7	rs11837686,rs1557848,rs17122326,rs2240108,rs2525051,rs2544029,rs6580637,rs7418,rs7959510,rs875023
R-HSA-9675108	Nervous system development	Developmental Biology	0.492275	NAB1,SDCBP,TIAM1	rs10104292,rs10185029,rs13384519,rs13386084,rs17465186,rs1860849,rs2070410,rs2192008,rs2833284,rs3771317,rs4599150,rs4853514,rs6733720,rs724561,rs7833413,rs9297999
R-HSA-5578749	Transcriptional regulation by small RNAs	Gene expression (Transcription)	0.49542	IPO8	rs10771748,rs2289300,rs33270,rs4143105,rs6487924,rs7327
R-HSA-168249	Innate Immune System	Immune System	0.497955	DOCK2,RAB44,CRISP3,P2RX7,RAF1,POLR1D,ITPR2,ATG7,PELI3,ATP8B4,SDCBP,NLRX1	rs10055949,rs10063658,rs10069924,rs10076580,rs10104292,rs1013192,rs1013193,rs10220786,rs10475919,rs10492484,rs1049376,rs1049377,rs1051208,rs10519246,rs10519248,rs10519250,rs10519252,rs10790286,rs11048474,rs11070738,rs11070739,rs11128547,rs11134586,rs11711175,rs11853540,rs12050009,rs1218953,rs12299020,rs12304035,rs12438914,rs12441816,rs12442475,rs12442538,rs12515906,rs12583969,rs12584838,rs1265890…
R-HSA-168928	DDX58/IFIH1-mediated induction of interferon-alpha/beta	Immune System	0.500017	NLRX1	rs10790286
R-HSA-69473	G2/M DNA damage checkpoint	Cell Cycle	0.504573	RMI2	rs11640138,rs11640295,rs11640306,rs11643798,rs11644626,rs11647972,rs11649073,rs12448960,rs12598646,rs12922090,rs12927773,rs12928822,rs149310,rs149311,rs152310,rs1559394,rs16958199,rs17233387,rs17605444,rs1794022,rs181694,rs181695,rs193778,rs243315,rs243316,rs243317,rs243325,rs243327,rs2867945,rs3760114,rs393161,rs398364,rs405500,rs416603,rs4238604,rs424908,rs431918,rs4340345,rs439963,rs4451969,rs…
R-HSA-8852276	The role of GTSE1 in G2/M progression after G2 checkpoint	Cell Cycle	0.504573	CDKN1A	rs1059234,rs1801270,rs2395655,rs3176343,rs733590,rs762623
R-HSA-76002	Platelet activation, signaling and aggregation	Hemostasis	0.506026	RAPGEF3,RAF1,ITPR2	rs1049376,rs1049377,rs1051208,rs10747521,rs10875690,rs11048474,rs11168225,rs11168227,rs11168228,rs12426178,rs12818241,rs1532533,rs1532534,rs17037056,rs17037057,rs2072115,rs2072116,rs2074534,rs2442807,rs2442809,rs2442812,rs2544025,rs2570,rs3729931,rs3730275,rs4141223,rs4684864,rs4684865,rs4684870,rs5746162,rs6766666,rs734706,rs7399189,rs7488942,rs7963444,rs901838,rs9809501
R-HSA-2029485	Role of phospholipids in phagocytosis	Immune System	0.509088	ITPR2	rs1049376,rs1049377,rs11048474,rs2570,rs901838
R-HSA-438064	Post NMDA receptor activation events	Neuronal System	0.513563	CAMKK2	rs1063843,rs11065503,rs11065504,rs1140886,rs1653586,rs1653591,rs2288693,rs2567982,rs2686342,rs2686346,rs3794208
R-HSA-2559582	Senescence-Associated Secretory Phenotype (SASP)	Cellular responses to external stimuli	0.517996	CDKN1A	rs1059234,rs1801270,rs2395655,rs3176343,rs733590,rs762623
R-HSA-5693607	Processing of DNA double-strand break ends	DNA Repair	0.517996	RMI2	rs11640138,rs11640295,rs11640306,rs11643798,rs11644626,rs11647972,rs11649073,rs12448960,rs12598646,rs12922090,rs12927773,rs12928822,rs149310,rs149311,rs152310,rs1559394,rs16958199,rs17233387,rs17605444,rs1794022,rs181694,rs181695,rs193778,rs243315,rs243316,rs243317,rs243325,rs243327,rs2867945,rs3760114,rs393161,rs398364,rs405500,rs416603,rs4238604,rs424908,rs431918,rs4340345,rs439963,rs4451969,rs…
R-HSA-1640170	Cell Cycle	Cell Cycle	0.519326	RMI2,NSL1,MCM3,CDKN1A,ORC5,TFDP1,TEX15	rs1007036,rs10251561,rs10275484,rs10279892,rs1035169,rs1035170,rs10487189,rs1059234,rs11120012,rs11120013,rs11120024,rs11640138,rs11640295,rs11640306,rs11643798,rs11644626,rs11647972,rs11649073,rs11839469,rs11842514,rs11843987,rs11962162,rs12056191,rs12125867,rs12202495,rs12404618,rs12428926,rs12448960,rs12598646,rs12705190,rs12871443,rs12876129,rs12922090,rs12927773,rs12928822,rs149310,rs149311,…
R-HSA-112315	Transmission across Chemical Synapses	Neuronal System	0.520241	ADCY5,CAMKK2,MYO6	rs10498904,rs1063843,rs10934643,rs10943292,rs11065503,rs11065504,rs1140886,rs11708067,rs11717195,rs11758543,rs11967411,rs12196105,rs12207159,rs12209903,rs12210386,rs12212499,rs12526227,rs12634663,rs1280038,rs1280042,rs1280044,rs1280049,rs1280052,rs1280054,rs13194998,rs13216921,rs13317079,rs13322080,rs1456116,rs1653586,rs1653591,rs2055166,rs2055168,rs2181246,rs2208798,rs2288693,rs2295935,rs2567982…
R-HSA-983695	Antigen activates B Cell Receptor (BCR) leading to generation of second messengers	Immune System	0.52239	ITPR2	rs1049376,rs1049377,rs11048474,rs2570,rs901838
R-HSA-5688426	Deubiquitination	Metabolism of proteins	0.522606	USP10	rs11641007,rs12149617,rs12445172,rs12600094,rs12922556,rs12932018,rs1541699,rs16974422,rs16974436,rs16974449,rs16974538,rs16974541,rs16974548,rs16974564,rs17763304,rs17764258,rs17831494,rs1862794,rs3751760,rs3764286,rs3829554,rs41327444,rs41386649,rs41403646,rs41422347,rs41451547,rs4510001,rs4782655,rs4783057,rs6564068,rs7186451,rs7197496,rs7197843,rs7199123,rs7202154,rs7205632,rs744838,rs744839,…
R-HSA-5683057	MAPK family signaling cascades	Signal Transduction	0.525953	RAF1	rs1051208,rs1532533,rs1532534,rs17037056,rs17037057,rs2442807,rs2442809,rs2442812,rs3729931,rs3730275,rs4684864,rs4684865,rs4684870,rs5746162,rs6766666,rs9809501
R-HSA-2871809	FCERI mediated Ca+2 mobilization	Immune System	0.526745	ITPR2	rs1049376,rs1049377,rs11048474,rs2570,rs901838
R-HSA-1474244	Extracellular matrix organization	Extracellular matrix organization	0.52733	COL11A2	rs16868943,rs2071025,rs2855426,rs2855459,rs986522
R-HSA-168142	Toll Like Receptor 10 (TLR10) Cascade	Immune System	0.53106	PELI3	rs3179961,rs3892818
R-HSA-168176	Toll Like Receptor 5 (TLR5) Cascade	Immune System	0.53106	PELI3	rs3179961,rs3892818
R-HSA-975871	MyD88 cascade initiated on plasma membrane	Immune System	0.53106	PELI3	rs3179961,rs3892818
R-HSA-73857	RNA Polymerase II Transcription	Gene expression (Transcription)	0.533164	OPRM1,WWOX,RMI2,HDAC7,RXRB,PPARG,TFDP1,WWP1,GATAD2B,CDKN1A,CGA,TCF12,NR4A1,RING1	rs10485060,rs10494303,rs10504823,rs10510418,rs10510419,rs10510420,rs10514444,rs10514445,rs10514446,rs10518895,rs1059234,rs1072247,rs1073923,rs10865710,rs1106694,rs11071308,rs11128597,rs11128598,rs11150104,rs11150106,rs11150107,rs1118734,rs1124595,rs1124596,rs1125814,rs1126341,rs11264465,rs11581644,rs11585416,rs11631541,rs11640138,rs11640295,rs11640306,rs11643798,rs11644626,rs11647972,rs11649073,r…
R-HSA-195253	Degradation of beta-catenin by the destruction complex	Signal Transduction	0.535336	CSNK1A1	rs10058728,rs10071773,rs13163929
R-HSA-381340	Transcriptional regulation of white adipocyte differentiation	Developmental Biology	0.535336	PPARG	rs10510418,rs10510419,rs10510420,rs10865710,rs11128597,rs11128598,rs11709077,rs11710969,rs11715073,rs1175543,rs1175544,rs1177809,rs12485478,rs12490265,rs12493718,rs12495364,rs12629751,rs13061415,rs13099828,rs1373641,rs17036188,rs17036321,rs17036326,rs17036700,rs17793693,rs1801282,rs1899951,rs2921188,rs2938397,rs2972162,rs4135268,rs4135278,rs4135280,rs4135283,rs4135295,rs4135304,rs4135336,rs413535…
R-HSA-425366	Transport of bile salts and organic acids, metal ions and amine compounds	Transport of small molecules	0.539573	RHAG	rs1009099,rs10485290,rs12524967,rs1268797,rs1480617,rs16879500,rs16879506,rs2180723,rs3799675,rs6934867,rs7760223,rs9463520,rs9473623
R-HSA-5632684	Hedgehog 'on' state	Signal Transduction	0.539573	CSNK1A1	rs10058728,rs10071773,rs13163929
R-HSA-556833	Metabolism of lipids	Metabolism	0.542772	RXRB,PPARG,GPD2,CYP7A1,HSD17B2,CGA,NUDT19,HSD17B8	rs10510418,rs10510419,rs10510420,rs10514523,rs10865710,rs10933101,rs11128597,rs11128598,rs11709077,rs11710969,rs11715073,rs1175543,rs1175544,rs1177809,rs11786580,rs12485478,rs12490265,rs12493718,rs12495364,rs12629751,rs13061415,rs13099828,rs1347098,rs1364285,rs1364287,rs1373641,rs1424151,rs1432573,rs16840578,rs16840582,rs16956373,rs16956406,rs17036188,rs17036321,rs17036326,rs17036700,rs17266406,r…
R-HSA-5368286	Mitochondrial translation initiation	Metabolism of proteins	0.543772	MRPL11	rs1791682,rs1791687
R-HSA-5389840	Mitochondrial translation elongation	Metabolism of proteins	0.543772	MRPL11	rs1791682,rs1791687
R-HSA-5419276	Mitochondrial translation termination	Metabolism of proteins	0.543772	MRPL11	rs1791682,rs1791687
R-HSA-190236	Signaling by FGFR	Signal Transduction	0.547934	CBL	rs11217184,rs12786104,rs4936467,rs4938642
R-HSA-1500620	Meiosis	Cell Cycle;Reproduction	0.552057	TEX15	rs1592694,rs16877429,rs16877430,rs16877457,rs17560585,rs2111860,rs2111862,rs2467542,rs323349,rs323352,rs323357,rs323362,rs323368,rs323369,rs323372,rs323375,rs323376,rs323377,rs7822711,rs929917
R-HSA-5663205	Infectious disease	Disease	0.552508	GPR176,DOCK2,P2RX4,ADCY5,P2RX7,CGA,ITPR2,CBL	rs10055949,rs10063658,rs10069924,rs10076580,rs1013192,rs1013193,rs10152851,rs10475919,rs1049376,rs1049377,rs10774588,rs10849859,rs10934643,rs11048474,rs11070235,rs11070236,rs11134586,rs11217184,rs11610621,rs11633436,rs11708067,rs11717195,rs1180051,rs11855441,rs11858909,rs12299020,rs12304035,rs12515906,rs12634663,rs12658902,rs12786104,rs12815078,rs12901700,rs13152998,rs13155521,rs13184078,rs133170…
R-HSA-975138	TRAF6 mediated induction of NFkB and MAP kinases upon TLR7/8 or 9 activation	Immune System	0.556144	PELI3	rs3179961,rs3892818
R-HSA-1474290	Collagen formation	Extracellular matrix organization	0.560194	COL11A2	rs16868943,rs2071025,rs2855426,rs2855459,rs986522
R-HSA-168181	Toll Like Receptor 7/8 (TLR7/8) Cascade	Immune System	0.560194	PELI3	rs3179961,rs3892818
R-HSA-1912422	Pre-NOTCH Expression and Processing	Signal Transduction	0.560194	TFDP1	rs11839469,rs11842514,rs11843987,rs12428926,rs12871443,rs12876129,rs2316121,rs4150697,rs4150715,rs4150722,rs4150724,rs4150729,rs4150731,rs4150733,rs4150747,rs4150756,rs4150792,rs4150817,rs4150819,rs6577057,rs9577594
R-HSA-2980736	Peptide hormone metabolism	Metabolism of proteins	0.560194	CGA	rs1983841,rs6155,rs6926846
R-HSA-6804756	Regulation of TP53 Activity through Phosphorylation	Gene expression (Transcription)	0.560194	RMI2	rs11640138,rs11640295,rs11640306,rs11643798,rs11644626,rs11647972,rs11649073,rs12448960,rs12598646,rs12922090,rs12927773,rs12928822,rs149310,rs149311,rs152310,rs1559394,rs16958199,rs17233387,rs17605444,rs1794022,rs181694,rs181695,rs193778,rs243315,rs243316,rs243317,rs243325,rs243327,rs2867945,rs3760114,rs393161,rs398364,rs405500,rs416603,rs4238604,rs424908,rs431918,rs4340345,rs439963,rs4451969,rs…
R-HSA-975155	MyD88 dependent cascade initiated on endosome	Immune System	0.560194	PELI3	rs3179961,rs3892818
R-HSA-3700989	Transcriptional Regulation by TP53	Gene expression (Transcription)	0.566413	RMI2,GATAD2B,CDKN1A,TFDP1	rs10494303,rs1059234,rs11264465,rs11581644,rs11585416,rs11640138,rs11640295,rs11640306,rs11643798,rs11644626,rs11647972,rs11649073,rs11807461,rs11839469,rs11842514,rs11843987,rs12032914,rs12129468,rs12142130,rs12428926,rs12448960,rs12598646,rs12871443,rs12876129,rs12922090,rs12927773,rs12928822,rs13374471,rs149310,rs149311,rs152310,rs1559394,rs16835630,rs16958199,rs17233387,rs17605444,rs1794022,r…
R-HSA-1592230	Mitochondrial biogenesis	Organelle biogenesis and maintenance	0.568183	DNAJC11	rs12137794,rs156985,rs156989,rs200440,rs200444,rs200451,rs200457,rs2235563,rs2235564,rs277686,rs3827729,rs7549198
R-HSA-381119	Unfolded Protein Response (UPR)	Metabolism of proteins	0.568183	PDIA5	rs1107377,rs11709496,rs11714064,rs11720822,rs12487822,rs1533394,rs1545324,rs1808987,rs1969262,rs2245540,rs2245542,rs2589596,rs2589597,rs2589600,rs2667461,rs2717225,rs2717235,rs2717236,rs2717237,rs3792361,rs3792369,rs3804749,rs3804753,rs3804755,rs3828391,rs3856615,rs3936679,rs4677994,rs6438778,rs6797673,rs702030,rs7631565,rs836832,rs836838,rs836839,rs836846,rs836847,rs836852,rs836853,rs836858,rs83…
R-HSA-442755	Activation of NMDA receptors and postsynaptic events	Neuronal System	0.568183	CAMKK2	rs1063843,rs11065503,rs11065504,rs1140886,rs1653586,rs1653591,rs2288693,rs2567982,rs2686342,rs2686346,rs3794208
R-HSA-446728	Cell junction organization	Cell-Cell communication	0.568183	CDH12	rs10042566,rs10068162,rs10447132,rs10473600,rs10941965,rs11738873,rs1261243,rs1261246,rs1261255,rs1261394,rs12654699,rs1393114,rs1424474,rs1424478,rs1477441,rs166576,rs16895132,rs1825792,rs1895619,rs1911963,rs199139,rs199362,rs2355597,rs2551495,rs2662487,rs2662491,rs269882,rs28474955,rs3099025,rs3112471,rs3112473,rs402213,rs431616,rs449760,rs7727099,rs7727257,rs7727953,rs894911,rs9293020
R-HSA-5368287	Mitochondrial translation	Metabolism of proteins	0.568183	MRPL11	rs1791682,rs1791687
R-HSA-166058	MyD88:MAL(TIRAP) cascade initiated on plasma membrane	Immune System	0.572124	PELI3	rs3179961,rs3892818
R-HSA-168188	Toll Like Receptor TLR6:TLR2 Cascade	Immune System	0.572124	PELI3	rs3179961,rs3892818
R-HSA-983169	Class I MHC mediated antigen processing & presentation	Immune System	0.573804	UBE2E2,ATG7,WWP1,FBXO21	rs10504823,rs10850780,rs11128547,rs11711175,rs11715035,rs11775728,rs13060112,rs1375204,rs16907490,rs17012812,rs17012829,rs17012959,rs17012966,rs17034318,rs17401815,rs2017065,rs2055156,rs2132145,rs2132147,rs2279766,rs2359637,rs2594966,rs2594972,rs2594980,rs2594995,rs346078,rs346081,rs4684065,rs4767502,rs4858497,rs4858503,rs5024450,rs6471309,rs6490117,rs6771206,rs6784771,rs6792462,rs7625184,rs76273…
R-HSA-141424	Amplification of signal from the kinetochores	Cell Cycle	0.57603	NSL1	rs1007036,rs11120012,rs11120013,rs11120024,rs12125867,rs12404618,rs1507357,rs1507358,rs2262891,rs4951638,rs6687672,rs7514070,rs7516312,rs7535608
R-HSA-141444	Amplification of signal from unattached kinetochores via a MAD2 inhibitory signal	Cell Cycle	0.57603	NSL1	rs1007036,rs11120012,rs11120013,rs11120024,rs12125867,rs12404618,rs1507357,rs1507358,rs2262891,rs4951638,rs6687672,rs7514070,rs7516312,rs7535608
R-HSA-168138	Toll Like Receptor 9 (TLR9) Cascade	Immune System	0.57603	PELI3	rs3179961,rs3892818
R-HSA-202424	Downstream TCR signaling	Immune System	0.5799	HLA-DPA1	rs3077
R-HSA-8878159	Transcriptional regulation by RUNX3	Gene expression (Transcription)	0.5799	CDKN1A	rs1059234,rs1801270,rs2395655,rs3176343,rs733590,rs762623
R-HSA-168179	Toll Like Receptor TLR1:TLR2 Cascade	Immune System	0.583735	PELI3	rs3179961,rs3892818
R-HSA-181438	Toll Like Receptor 2 (TLR2) Cascade	Immune System	0.583735	PELI3	rs3179961,rs3892818
R-HSA-4420097	VEGFA-VEGFR2 Pathway	Signal Transduction	0.583735	ITPR2	rs1049376,rs1049377,rs11048474,rs2570,rs901838
R-HSA-5620912	Anchoring of the basal body to the plasma membrane	Organelle biogenesis and maintenance	0.587535	CEP89	rs10409494,rs10410304,rs11880965,rs11883019,rs16967535,rs16967537,rs16967540,rs17206282,rs17206303,rs17272267,rs17272274,rs17304604,rs17304611,rs2868197,rs4805014,rs6510303,rs7253956,rs892024
R-HSA-5607764	CLEC7A (Dectin-1) signaling	Immune System	0.591301	ITPR2	rs1049376,rs1049377,rs11048474,rs2570,rs901838
R-HSA-8939236	RUNX1 regulates transcription of genes involved in differentiation of HSCs	Gene expression (Transcription)	0.591301	TCF12	rs10518895,rs11071308,rs11631541,rs11852340,rs11855648,rs12904602,rs12912210,rs1462155,rs16977221,rs16977243,rs16977244,rs16977276,rs16977278,rs16977308,rs17415738,rs17819928,rs17819964,rs2126399,rs2464427,rs2470081,rs2470082,rs2470085,rs2585084,rs2585110,rs2593230,rs2703580,rs2703593,rs2733170,rs2733187,rs2733191,rs2733333,rs2957576,rs2957578,rs2962990,rs7183361,rs745652,rs8037901,rs9672676,rs96…
R-HSA-9020702	Interleukin-1 signaling	Immune System	0.598732	PELI3	rs3179961,rs3892818
R-HSA-6807878	COPI-mediated anterograde transport	Metabolism of proteins;Vesicle-mediated transport	0.602397	DCTN4	rs10056483,rs1433023,rs1433024,rs1433025,rs17111301,rs17111307
R-HSA-382556	ABC-family proteins mediated transport	Transport of small molecules	0.606028	ABCG4	rs3802885,rs4148170,rs4148173,rs674424
R-HSA-500792	GPCR ligand binding	Signal Transduction	0.606654	HRH1,OPRM1,CGA,TACR3,HTR1E	rs10485060,rs10485177,rs11915050,rs12207621,rs12212773,rs12488410,rs12489945,rs12493961,rs13061242,rs1528045,rs164100,rs16878128,rs16878131,rs17034062,rs17034071,rs17034099,rs17085185,rs17085211,rs17292544,rs1809049,rs184700,rs1983841,rs1989933,rs1998220,rs1998221,rs2035665,rs2171544,rs2343861,rs238615,rs346076,rs346087,rs347585,rs347587,rs347599,rs347607,rs3796951,rs4295492,rs4295493,rs4314511,r…
R-HSA-388396	GPCR downstream signalling	Signal Transduction	0.608854	GPR176,ADCY5,HRH1,ARHGEF37,OPRM1,CAMKK2,CGA,TACR3,ITPR2,TIAM1,HTR1E	rs10152851,rs10485060,rs10485177,rs1049376,rs1049377,rs10515630,rs1063843,rs10934643,rs11048474,rs11065503,rs11065504,rs11070235,rs11070236,rs11167472,rs1140886,rs11633436,rs11708067,rs11717195,rs11855441,rs11858909,rs11915050,rs12207621,rs12212773,rs12488410,rs12489945,rs12493961,rs12634663,rs12653732,rs12901700,rs13061242,rs13317079,rs13322080,rs1379544,rs1379545,rs1456116,rs1528045,rs164100,rs…
R-HSA-211945	Phase I - Functionalization of compounds	Metabolism	0.613194	CYP7A1	rs11786580,rs6997473,rs8192875,rs8192879
R-HSA-194138	Signaling by VEGF	Signal Transduction	0.616728	ITPR2	rs1049376,rs1049377,rs11048474,rs2570,rs901838
R-HSA-8856825	Cargo recognition for clathrin-mediated endocytosis	Vesicle-mediated transport	0.616728	CBL	rs11217184,rs12786104,rs4936467,rs4938642
R-HSA-3214847	HATs acetylate histones	Chromatin organization	0.62023	TADA1	rs10918586,rs17331024,rs2049910,rs2075947,rs2272792,rs2272793,rs4657608,rs760537
R-HSA-418555	G alpha (s) signalling events	Signal Transduction	0.630304	ADCY5,GPR176,CGA	rs10152851,rs10934643,rs11070235,rs11070236,rs11633436,rs11708067,rs11717195,rs11855441,rs11858909,rs12634663,rs12901700,rs13317079,rs13322080,rs1456116,rs1684931,rs169328,rs16969944,rs17718330,rs1821715,rs1836847,rs1865755,rs1983841,rs2055166,rs2055168,rs275718,rs275720,rs275728,rs275729,rs275751,rs275753,rs275754,rs275760,rs2877716,rs3784391,rs3784392,rs3934729,rs41418150,rs41487846,rs41497851,…
R-HSA-5633007	Regulation of TP53 Activity	Gene expression (Transcription)	0.654422	RMI2,GATAD2B	rs10494303,rs11264465,rs11581644,rs11585416,rs11640138,rs11640295,rs11640306,rs11643798,rs11644626,rs11647972,rs11649073,rs11807461,rs12032914,rs12129468,rs12142130,rs12448960,rs12598646,rs12922090,rs12927773,rs12928822,rs13374471,rs149310,rs149311,rs152310,rs1559394,rs16835630,rs16958199,rs17233387,rs17605444,rs1794022,rs181694,rs181695,rs193778,rs243315,rs243316,rs243317,rs243325,rs243327,rs286…
R-HSA-109582	Hemostasis	Hemostasis	0.667972	DOCK2,P2RX4,P2RX7,RAF1,ITPR2,RAPGEF3,SLC7A9	rs10055949,rs10063658,rs10069924,rs10076580,rs1013192,rs1013193,rs10475919,rs1049376,rs1049377,rs1051208,rs10747521,rs10774588,rs10849859,rs10875690,rs11048474,rs11134586,rs11168225,rs11168227,rs11168228,rs11610621,rs11671809,rs1180051,rs12299020,rs12304035,rs12426178,rs12515906,rs12658902,rs12815078,rs12818241,rs13152998,rs13155521,rs13184078,rs13355359,rs1532533,rs1532534,rs155239,rs17037056,rs…
R-HSA-5619115	Disorders of transmembrane transporters	Disease	0.670987	RHAG,SLC7A9	rs1009099,rs10485290,rs11671809,rs12524967,rs1268797,rs1480617,rs16879500,rs16879506,rs2180723,rs2287881,rs3799675,rs3815760,rs6934867,rs7760223,rs929816,rs9463520,rs9473623
R-HSA-109581	Apoptosis	Programmed Cell Death	0.674339	CASP7,TFDP1	rs10509984,rs10787498,rs11196430,rs11196431,rs11196445,rs11196446,rs11196448,rs11196449,rs1127687,rs11839469,rs11842514,rs11843987,rs12247479,rs12428926,rs12871443,rs12876129,rs17090911,rs2227310,rs2316121,rs3124738,rs3124739,rs3124741,rs3127072,rs3814231,rs4150697,rs4150715,rs4150722,rs4150724,rs4150729,rs4150731,rs4150733,rs4150747,rs4150756,rs4150792,rs4150817,rs4150819,rs4457708,rs4497356,rs6…
R-HSA-8978868	Fatty acid metabolism	Metabolism	0.674339	NUDT19,HSD17B8	rs1827700,rs439205,rs8112297
R-HSA-5357801	Programmed Cell Death	Programmed Cell Death	0.677753	CASP7,TFDP1	rs10509984,rs10787498,rs11196430,rs11196431,rs11196445,rs11196446,rs11196448,rs11196449,rs1127687,rs11839469,rs11842514,rs11843987,rs12247479,rs12428926,rs12871443,rs12876129,rs17090911,rs2227310,rs2316121,rs3124738,rs3124739,rs3124741,rs3127072,rs3814231,rs4150697,rs4150715,rs4150722,rs4150724,rs4150729,rs4150731,rs4150733,rs4150747,rs4150756,rs4150792,rs4150817,rs4150819,rs4457708,rs4497356,rs6…
R-HSA-948021	Transport to the Golgi and subsequent modification	Metabolism of proteins	0.683565	CGA,DCTN4	rs10056483,rs1433023,rs1433024,rs1433025,rs17111301,rs17111307,rs1983841,rs6155,rs6926846
R-HSA-375276	Peptide ligand-binding receptors	Signal Transduction	0.690711	OPRM1,TACR3	rs10485060,rs12207621,rs12212773,rs1528045,rs17085185,rs17085211,rs17292544,rs1989933,rs1998220,rs1998221,rs3796951,rs4295492,rs4295493,rs4314511,rs4870271,rs6557339,rs6828333,rs6900677,rs6935927,rs7745095,rs790259,rs790260,rs790263,rs790266,rs9322451,rs9384186,rs9384190,rs9478527,rs9479788,rs9479791,rs9479792
R-HSA-913531	Interferon Signaling	Immune System	0.701699	HLA-DPA1,CIITA	rs11074938,rs11074939,rs11074941,rs2229322,rs3077,rs4072864,rs4072865,rs4774,rs4780334,rs4780335,rs4781024,rs6416648,rs6498126,rs6498131,rs6498132,rs6498134,rs7186030,rs7203275,rs7204799,rs7404786,rs8056269,rs8062961,rs9788916
R-HSA-5617833	Cilium Assembly	Organelle biogenesis and maintenance	0.702935	CEP89,BBS1	rs10409494,rs10410304,rs11227504,rs11227515,rs11880965,rs11883019,rs16967535,rs16967537,rs16967540,rs17206282,rs17206303,rs17272267,rs17272274,rs17304604,rs17304611,rs2868197,rs4805014,rs6510303,rs7253956,rs892024
R-HSA-8878171	Transcriptional regulation by RUNX1	Gene expression (Transcription)	0.711653	TCF12,RING1	rs10518895,rs11071308,rs11631541,rs11852340,rs11855648,rs12904602,rs12912210,rs1462155,rs16977221,rs16977243,rs16977244,rs16977276,rs16977278,rs16977308,rs17415738,rs17819928,rs17819964,rs2126399,rs213208,rs2464427,rs2470081,rs2470082,rs2470085,rs2585084,rs2585110,rs2593230,rs2703580,rs2703593,rs2733170,rs2733187,rs2733191,rs2733333,rs2957576,rs2957578,rs2962990,rs7183361,rs745652,rs8037901,rs967…
R-HSA-157118	Signaling by NOTCH	Signal Transduction	0.722967	TFDP1,HDAC7	rs11837686,rs11839469,rs11842514,rs11843987,rs12428926,rs12871443,rs12876129,rs1557848,rs17122326,rs2240108,rs2316121,rs2525051,rs2544029,rs4150697,rs4150715,rs4150722,rs4150724,rs4150729,rs4150731,rs4150733,rs4150747,rs4150756,rs4150792,rs4150817,rs4150819,rs6577057,rs6580637,rs7418,rs7959510,rs875023,rs9577594
R-HSA-211859	Biological oxidations	Metabolism	0.725239	CYP7A1	rs11786580,rs6997473,rs8192875,rs8192879
R-HSA-162906	HIV Infection	Disease	0.725536	DOCK2	rs10055949,rs10063658,rs10069924,rs10076580,rs1013192,rs1013193,rs10475919,rs11134586,rs12515906,rs12658902,rs13152998,rs13155521,rs13184078,rs13355359,rs155239,rs17051884,rs17071652,rs17645503,rs17669249,rs17669613,rs17736733,rs17736846,rs185532,rs2112704,rs2161404,rs2279318,rs2306558,rs2306560,rs2625384,rs262836,rs262840,rs262841,rs262842,rs262847,rs262848,rs262851,rs262852,rs262858,rs262859,rs…
R-HSA-68882	Mitotic Anaphase	Cell Cycle	0.725954	NSL1	rs1007036,rs11120012,rs11120013,rs11120024,rs12125867,rs12404618,rs1507357,rs1507358,rs2262891,rs4951638,rs6687672,rs7514070,rs7516312,rs7535608
R-HSA-2555396	Mitotic Metaphase and Anaphase	Cell Cycle	0.726084	NSL1	rs1007036,rs11120012,rs11120013,rs11120024,rs12125867,rs12404618,rs1507357,rs1507358,rs2262891,rs4951638,rs6687672,rs7514070,rs7516312,rs7535608
R-HSA-5673001	RAF/MAP kinase cascade	Signal Transduction;Immune System	0.728428	RAF1	rs1051208,rs1532533,rs1532534,rs17037056,rs17037057,rs2442807,rs2442809,rs2442812,rs3729931,rs3730275,rs4684864,rs4684865,rs4684870,rs5746162,rs6766666,rs9809501
R-HSA-5684996	MAPK1/MAPK3 signaling	Signal Transduction	0.730102	RAF1	rs1051208,rs1532533,rs1532534,rs17037056,rs17037057,rs2442807,rs2442809,rs2442812,rs3729931,rs3730275,rs4684864,rs4684865,rs4684870,rs5746162,rs6766666,rs9809501
R-HSA-1266738	Developmental Biology	Developmental Biology	0.734106	TFDP1,PPARG,CDKN1A,ACVR1B,NAB1,SDCBP,TCF12,TIAM1	rs10104292,rs10185029,rs10510418,rs10510419,rs10510420,rs10518895,rs1059234,rs10783486,rs10865710,rs10876222,rs11071308,rs11128597,rs11128598,rs1150054,rs11610143,rs11631541,rs11709077,rs11710969,rs11715073,rs1175543,rs1175544,rs1177809,rs11839469,rs11842514,rs11843987,rs11852340,rs11855648,rs12428926,rs12485478,rs12490265,rs12493718,rs12495364,rs12629751,rs12871443,rs12876129,rs12904602,rs129122…
R-HSA-9607240	FLT3 Signaling	Immune System	0.734347	RAF1	rs1051208,rs1532533,rs1532534,rs17037056,rs17037057,rs2442807,rs2442809,rs2442812,rs3729931,rs3730275,rs4684864,rs4684865,rs4684870,rs5746162,rs6766666,rs9809501
R-HSA-372790	Signaling by GPCR	Signal Transduction	0.741026	GPR176,OPRM1,ARHGEF37,HRH1,ADCY5,CAMKK2,CGA,TACR3,ITPR2,TIAM1,HTR1E	rs10152851,rs10485060,rs10485177,rs1049376,rs1049377,rs10515630,rs1063843,rs10934643,rs11048474,rs11065503,rs11065504,rs11070235,rs11070236,rs11167472,rs1140886,rs11633436,rs11708067,rs11717195,rs11855441,rs11858909,rs11915050,rs12207621,rs12212773,rs12488410,rs12489945,rs12493961,rs12634663,rs12653732,rs12901700,rs13061242,rs13317079,rs13322080,rs1379544,rs1379545,rs1456116,rs1528045,rs164100,rs…
R-HSA-1852241	Organelle biogenesis and maintenance	Organelle biogenesis and maintenance	0.748668	CEP89,DNAJC11,BBS1	rs10409494,rs10410304,rs11227504,rs11227515,rs11880965,rs11883019,rs12137794,rs156985,rs156989,rs16967535,rs16967537,rs16967540,rs17206282,rs17206303,rs17272267,rs17272274,rs17304604,rs17304611,rs200440,rs200444,rs200451,rs200457,rs2235563,rs2235564,rs277686,rs2868197,rs3827729,rs4805014,rs6510303,rs7253956,rs7549198,rs892024
R-HSA-69278	Cell Cycle, Mitotic	Cell Cycle	0.812501	NSL1,MCM3,CDKN1A,TFDP1,ORC5	rs1007036,rs10251561,rs10275484,rs10279892,rs1035169,rs1035170,rs10487189,rs1059234,rs11120012,rs11120013,rs11120024,rs11839469,rs11842514,rs11843987,rs11962162,rs12056191,rs12125867,rs12202495,rs12404618,rs12428926,rs12705190,rs12871443,rs12876129,rs1507357,rs1507358,rs16873424,rs17246556,rs1801270,rs2076511,rs2235714,rs2262891,rs2268855,rs2294831,rs2307322,rs2307325,rs2316121,rs2395655,rs317634…
R-HSA-2262752	Cellular responses to stress	Cellular responses to external stimuli	0.819059	CDKN1A,TFDP1,DCTN4,RING1	rs10056483,rs1059234,rs11839469,rs11842514,rs11843987,rs12428926,rs12871443,rs12876129,rs1433023,rs1433024,rs1433025,rs17111301,rs17111307,rs1801270,rs213208,rs2316121,rs2395655,rs3176343,rs4150697,rs4150715,rs4150722,rs4150724,rs4150729,rs4150731,rs4150733,rs4150747,rs4150756,rs4150792,rs4150817,rs4150819,rs6577057,rs733590,rs762623,rs9577594
R-HSA-8953897	Cellular responses to external stimuli	Cellular responses to external stimuli	0.819694	RING1,TFDP1,CDKN1A,DCTN4	rs10056483,rs1059234,rs11839469,rs11842514,rs11843987,rs12428926,rs12871443,rs12876129,rs1433023,rs1433024,rs1433025,rs17111301,rs17111307,rs1801270,rs213208,rs2316121,rs2395655,rs3176343,rs4150697,rs4150715,rs4150722,rs4150724,rs4150729,rs4150731,rs4150733,rs4150747,rs4150756,rs4150792,rs4150817,rs4150819,rs6577057,rs733590,rs762623,rs9577594
R-HSA-199991	Membrane Trafficking	Vesicle-mediated transport	0.82633	MYO6,ANKRD27,TRAPPC12,GJB7,CBL,DCTN4	rs10056483,rs10409374,rs10498904,rs10943292,rs11217184,rs1145715,rs11666270,rs11684337,rs11692425,rs11758543,rs11878322,rs11964518,rs11967411,rs12150976,rs12196105,rs12207159,rs12209903,rs12210386,rs12212499,rs12473186,rs12526227,rs12786104,rs1280038,rs1280042,rs1280044,rs1280049,rs1280052,rs1280054,rs13194998,rs13216921,rs1433023,rs1433024,rs1433025,rs16878999,rs17111301,rs17111307,rs17693106,rs…
R-HSA-1474165	Reproduction	Reproduction	1	TEX15	rs1592694,rs16877429,rs16877430,rs16877457,rs17560585,rs2111860,rs2111862,rs2467542,rs323349,rs323352,rs323357,rs323362,rs323368,rs323369,rs323372,rs323375,rs323376,rs323377,rs7822711,rs929917
R-HSA-1474228	Degradation of the extracellular matrix	Extracellular matrix organization	1	COL11A2	rs16868943,rs2071025,rs2855426,rs2855459,rs986522
R-HSA-1483206	Glycerophospholipid biosynthesis	Metabolism	1	GPD2	rs10933101,rs1347098,rs1432573,rs16840578,rs16840582,rs17266406,rs17266469,rs2280278,rs2288760,rs3769364,rs3916984,rs41492145,rs4664828,rs7561404,rs7591462,rs7598433,rs9288604
R-HSA-1483257	Phospholipid metabolism	Metabolism	1	GPD2	rs10933101,rs1347098,rs1432573,rs16840578,rs16840582,rs17266406,rs17266469,rs2280278,rs2288760,rs3769364,rs3916984,rs41492145,rs4664828,rs7561404,rs7591462,rs7598433,rs9288604
R-HSA-1500931	Cell-Cell communication	Cell-Cell communication	1	CDH12	rs10042566,rs10068162,rs10447132,rs10473600,rs10941965,rs11738873,rs1261243,rs1261246,rs1261255,rs1261394,rs12654699,rs1393114,rs1424474,rs1424478,rs1477441,rs166576,rs16895132,rs1825792,rs1895619,rs1911963,rs199139,rs199362,rs2355597,rs2551495,rs2662487,rs2662491,rs269882,rs28474955,rs3099025,rs3112471,rs3112473,rs402213,rs431616,rs449760,rs7727099,rs7727257,rs7727953,rs894911,rs9293020
R-HSA-162909	Host Interactions of HIV factors	Disease	1	DOCK2	rs10055949,rs10063658,rs10069924,rs10076580,rs1013192,rs1013193,rs10475919,rs11134586,rs12515906,rs12658902,rs13152998,rs13155521,rs13184078,rs13355359,rs155239,rs17051884,rs17071652,rs17645503,rs17669249,rs17669613,rs17736733,rs17736846,rs185532,rs2112704,rs2161404,rs2279318,rs2306558,rs2306560,rs2625384,rs262836,rs262840,rs262841,rs262842,rs262847,rs262848,rs262851,rs262852,rs262858,rs262859,rs…
R-HSA-166016	Toll Like Receptor 4 (TLR4) Cascade	Immune System	1	PELI3	rs3179961,rs3892818
R-HSA-168898	Toll-like Receptor Cascades	Immune System	1	PELI3	rs3179961,rs3892818
R-HSA-195258	RHO GTPase Effectors	Signal Transduction	1	NSL1,RHPN2	rs1007036,rs10405768,rs10421069,rs11120012,rs11120013,rs11120024,rs12125867,rs12404618,rs12462426,rs12972060,rs1507357,rs1507358,rs1559088,rs16967749,rs2262891,rs4951638,rs6510328,rs6687672,rs7246302,rs7246814,rs7257754,rs7514070,rs7516312,rs7535608,rs8106293,rs8182598
R-HSA-195721	Signaling by WNT	Signal Transduction	1	CSNK1A1,ITPR2	rs10058728,rs10071773,rs1049376,rs1049377,rs11048474,rs13163929,rs2570,rs901838
R-HSA-199977	ER to Golgi Anterograde Transport	Metabolism of proteins;Vesicle-mediated transport	1	DCTN4	rs10056483,rs1433023,rs1433024,rs1433025,rs17111301,rs17111307
R-HSA-201681	TCF dependent signaling in response to WNT	Signal Transduction	1	CSNK1A1	rs10058728,rs10071773,rs13163929
R-HSA-202403	TCR signaling	Immune System	1	HLA-DPA1	rs3077
R-HSA-202733	Cell surface interactions at the vascular wall	Hemostasis	1	SLC7A9	rs11671809,rs2287881,rs3815760,rs929816
R-HSA-2029480	Fcgamma receptor (FCGR) dependent phagocytosis	Immune System	1	ITPR2	rs1049376,rs1049377,rs11048474,rs2570,rs901838
R-HSA-2408522	Selenoamino acid metabolism	Metabolism	1	LARS	rs13153675,rs17427286,rs17428570,rs17492851,rs17492893,rs2895647,rs2962500,rs2962511,rs2963921
R-HSA-2454202	Fc epsilon receptor (FCERI) signaling	Immune System	1	ITPR2	rs1049376,rs1049377,rs11048474,rs2570,rs901838
R-HSA-2467813	Separation of Sister Chromatids	Cell Cycle	1	NSL1	rs1007036,rs11120012,rs11120013,rs11120024,rs12125867,rs12404618,rs1507357,rs1507358,rs2262891,rs4951638,rs6687672,rs7514070,rs7516312,rs7535608
R-HSA-2500257	Resolution of Sister Chromatid Cohesion	Cell Cycle	1	NSL1	rs1007036,rs11120012,rs11120013,rs11120024,rs12125867,rs12404618,rs1507357,rs1507358,rs2262891,rs4951638,rs6687672,rs7514070,rs7516312,rs7535608
R-HSA-373760	L1CAM interactions	Developmental Biology	1	SDCBP	rs10104292,rs7833413,rs9297999
R-HSA-3858494	Beta-catenin independent WNT signaling	Signal Transduction	1	ITPR2	rs1049376,rs1049377,rs11048474,rs2570,rs901838
R-HSA-397014	Muscle contraction	Muscle contraction	1	ITPR2	rs1049376,rs1049377,rs11048474,rs2570,rs901838
R-HSA-446203	Asparagine N-linked glycosylation	Metabolism of proteins	1	CGA,DCTN4	rs10056483,rs1433023,rs1433024,rs1433025,rs17111301,rs17111307,rs1983841,rs6155,rs6926846
R-HSA-453274	Mitotic G2-G2/M phases	Cell Cycle	1	CDKN1A	rs1059234,rs1801270,rs2395655,rs3176343,rs733590,rs762623
R-HSA-5576891	Cardiac conduction	Muscle contraction	1	ITPR2	rs1049376,rs1049377,rs11048474,rs2570,rs901838
R-HSA-5653656	Vesicle-mediated transport	Vesicle-mediated transport	1	MYO6,ANKRD27,TRAPPC12,GJB7,CBL,DCTN4	rs10056483,rs10409374,rs10498904,rs10943292,rs11217184,rs1145715,rs11666270,rs11684337,rs11692425,rs11758543,rs11878322,rs11964518,rs11967411,rs12150976,rs12196105,rs12207159,rs12209903,rs12210386,rs12212499,rs12473186,rs12526227,rs12786104,rs1280038,rs1280042,rs1280044,rs1280049,rs1280052,rs1280054,rs13194998,rs13216921,rs1433023,rs1433024,rs1433025,rs16878999,rs17111301,rs17111307,rs17693106,rs…
R-HSA-5663220	RHO GTPases Activate Formins	Signal Transduction	1	NSL1	rs1007036,rs11120012,rs11120013,rs11120024,rs12125867,rs12404618,rs1507357,rs1507358,rs2262891,rs4951638,rs6687672,rs7514070,rs7516312,rs7535608
R-HSA-5689880	Ub-specific processing proteases	Metabolism of proteins	1	USP10	rs11641007,rs12149617,rs12445172,rs12600094,rs12922556,rs12932018,rs1541699,rs16974422,rs16974436,rs16974449,rs16974538,rs16974541,rs16974548,rs16974564,rs17763304,rs17764258,rs17831494,rs1862794,rs3751760,rs3764286,rs3829554,rs41327444,rs41386649,rs41403646,rs41422347,rs41451547,rs4510001,rs4782655,rs4783057,rs6564068,rs7186451,rs7197496,rs7197843,rs7199123,rs7202154,rs7205632,rs744838,rs744839,…
R-HSA-5693532	DNA Double-Strand Break Repair	DNA Repair	1	RMI2	rs11640138,rs11640295,rs11640306,rs11643798,rs11644626,rs11647972,rs11649073,rs12448960,rs12598646,rs12922090,rs12927773,rs12928822,rs149310,rs149311,rs152310,rs1559394,rs16958199,rs17233387,rs17605444,rs1794022,rs181694,rs181695,rs193778,rs243315,rs243316,rs243317,rs243325,rs243327,rs2867945,rs3760114,rs393161,rs398364,rs405500,rs416603,rs4238604,rs424908,rs431918,rs4340345,rs439963,rs4451969,rs…
R-HSA-5693538	Homology Directed Repair	DNA Repair	1	RMI2	rs11640138,rs11640295,rs11640306,rs11643798,rs11644626,rs11647972,rs11649073,rs12448960,rs12598646,rs12922090,rs12927773,rs12928822,rs149310,rs149311,rs152310,rs1559394,rs16958199,rs17233387,rs17605444,rs1794022,rs181694,rs181695,rs193778,rs243315,rs243316,rs243317,rs243325,rs243327,rs2867945,rs3760114,rs393161,rs398364,rs405500,rs416603,rs4238604,rs424908,rs431918,rs4340345,rs439963,rs4451969,rs…
R-HSA-5693567	HDR through Homologous Recombination (HRR) or Single Strand Annealing (SSA)	DNA Repair	1	RMI2	rs11640138,rs11640295,rs11640306,rs11643798,rs11644626,rs11647972,rs11649073,rs12448960,rs12598646,rs12922090,rs12927773,rs12928822,rs149310,rs149311,rs152310,rs1559394,rs16958199,rs17233387,rs17605444,rs1794022,rs181694,rs181695,rs193778,rs243315,rs243316,rs243317,rs243325,rs243327,rs2867945,rs3760114,rs393161,rs398364,rs405500,rs416603,rs4238604,rs424908,rs431918,rs4340345,rs439963,rs4451969,rs…
R-HSA-6791226	Major pathway of rRNA processing in the nucleolus and cytosol	Metabolism of RNA	1	MPHOSPH6	rs10514532,rs1056654,rs1056690,rs1134847,rs11643324,rs11645604,rs11647563,rs12448672,rs12597171,rs12597534,rs16956576,rs2288050,rs2303267,rs2967355,rs2967356,rs2967357,rs4889476,rs6564985,rs6564988,rs7196909,rs7205534
R-HSA-6811442	Intra-Golgi and retrograde Golgi-to-ER traffic	Vesicle-mediated transport	1	DCTN4	rs10056483,rs1433023,rs1433024,rs1433025,rs17111301,rs17111307
R-HSA-68877	Mitotic Prometaphase	Cell Cycle	1	NSL1	rs1007036,rs11120012,rs11120013,rs11120024,rs12125867,rs12404618,rs1507357,rs1507358,rs2262891,rs4951638,rs6687672,rs7514070,rs7516312,rs7535608
R-HSA-69275	G2/M Transition	Cell Cycle	1	CDKN1A	rs1059234,rs1801270,rs2395655,rs3176343,rs733590,rs762623
R-HSA-69618	Mitotic Spindle Checkpoint	Cell Cycle	1	NSL1	rs1007036,rs11120012,rs11120013,rs11120024,rs12125867,rs12404618,rs1507357,rs1507358,rs2262891,rs4951638,rs6687672,rs7514070,rs7516312,rs7535608
R-HSA-71291	Metabolism of amino acids and derivatives	Metabolism	1	LARS,CGA,SQRDL	rs1044032,rs11634267,rs11637483,rs11637984,rs11853733,rs12913151,rs12914266,rs12915009,rs13153675,rs16946621,rs16946635,rs16946803,rs17427286,rs17428570,rs17492851,rs17492893,rs17553285,rs1983841,rs2218309,rs2289579,rs2733251,rs2895647,rs2962500,rs2962511,rs2963921,rs6155,rs625466,rs635205,rs636910,rs6493165,rs674676,rs675413,rs675599,rs677012,rs677413,rs6926846,rs8034672,rs8037147
R-HSA-72312	rRNA processing	Metabolism of RNA	1	MPHOSPH6	rs10514532,rs1056654,rs1056690,rs1134847,rs11643324,rs11645604,rs11647563,rs12448672,rs12597171,rs12597534,rs16956576,rs2288050,rs2303267,rs2967355,rs2967356,rs2967357,rs4889476,rs6564985,rs6564988,rs7196909,rs7205534
R-HSA-72766	Translation	Metabolism of proteins	1	LARS,MRPL11	rs13153675,rs17427286,rs17428570,rs17492851,rs17492893,rs1791682,rs1791687,rs2895647,rs2962500,rs2962511,rs2963921
R-HSA-73894	DNA Repair	DNA Repair	1	RMI2,USP10	rs11640138,rs11640295,rs11640306,rs11641007,rs11643798,rs11644626,rs11647972,rs11649073,rs12149617,rs12445172,rs12448960,rs12598646,rs12600094,rs12922090,rs12922556,rs12927773,rs12928822,rs12932018,rs149310,rs149311,rs152310,rs1541699,rs1559394,rs16958199,rs16974422,rs16974436,rs16974449,rs16974538,rs16974541,rs16974548,rs16974564,rs17233387,rs17605444,rs17763304,rs17764258,rs17831494,rs1794022,r…
R-HSA-8856688	Golgi-to-ER retrograde transport	Vesicle-mediated transport	1	DCTN4	rs10056483,rs1433023,rs1433024,rs1433025,rs17111301,rs17111307
R-HSA-8856828	Clathrin-mediated endocytosis	Vesicle-mediated transport	1	CBL	rs11217184,rs12786104,rs4936467,rs4938642
R-HSA-8868773	rRNA processing in the nucleus and cytosol	Metabolism of RNA	1	MPHOSPH6	rs10514532,rs1056654,rs1056690,rs1134847,rs11643324,rs11645604,rs11647563,rs12448672,rs12597171,rs12597534,rs16956576,rs2288050,rs2303267,rs2967355,rs2967356,rs2967357,rs4889476,rs6564985,rs6564988,rs7196909,rs7205534
R-HSA-8951664	Neddylation	Metabolism of proteins	1	DCUN1D2,FBXO21	rs10850780,rs12428611,rs13705,rs14067,rs2260894,rs2260897,rs2279766,rs3814254,rs4545697,rs4767502,rs6490117,rs7952951,rs9577553,rs9577555
R-HSA-9006931	Signaling by Nuclear Receptors	Signal Transduction	1	RXRB,ALDH1A2	rs10162642,rs10220722,rs10518967,rs10518969,rs11632498,rs11634592,rs12592621,rs12903590,rs12904030,rs12906488,rs13329069,rs1652517,rs1663239,rs1663240,rs1663253,rs1663256,rs1663257,rs16939937,rs16939960,rs16940011,rs16940037,rs16953374,rs17240713,rs17240720,rs17821202,rs2017566,rs2078252,rs2414553,rs2414555,rs2414556,rs2744537,rs3117040,rs34717982,rs4613004,rs4774293,rs4775027,rs6493997,rs6531,rs…
R-HSA-9609507	Protein localization	Protein localization	1	NUDT19	rs1827700,rs8112297
R-HSA-9648025	EML4 and NUDC in mitotic spindle formation	Cell Cycle	1	NSL1	rs1007036,rs11120012,rs11120013,rs11120024,rs12125867,rs12404618,rs1507357,rs1507358,rs2262891,rs4951638,rs6687672,rs7514070,rs7516312,rs7535608
R-HSA-983231	Factors involved in megakaryocyte development and platelet production	Hemostasis	1	DOCK2	rs10055949,rs10063658,rs10069924,rs10076580,rs1013192,rs1013193,rs10475919,rs11134586,rs12515906,rs12658902,rs13152998,rs13155521,rs13184078,rs13355359,rs155239,rs17051884,rs17071652,rs17645503,rs17669249,rs17669613,rs17736733,rs17736846,rs185532,rs2112704,rs2161404,rs2279318,rs2306558,rs2306560,rs2625384,rs262836,rs262840,rs262841,rs262842,rs262847,rs262848,rs262851,rs262852,rs262858,rs262859,rs…
R-HSA-983705	Signaling by the B Cell Receptor (BCR)	Immune System	1	ITPR2	rs1049376,rs1049377,rs11048474,rs2570,rs901838
